# Supplementary material for: Evolution of hepatitis A virus seroprevalence among HIV-positive adults in Taiwan
Source: PLoS One. 2017 Oct 16;12(10):e0186338. doi: 10.1371/journal.pone.0186338 (PMC5643057; doi:10.1371/journal.pone.0186338)
Supplement: S1 Data — (XLSX) [file pone.0186338.s012.xlsx]

## Sheet: 1930
ID	Hospital	Area	Endemic	Date_diagnosis	Birth year	Cohort year	Sex	Risk_code (Hetero=0, MSM=1, IDU=2)	Age	TestAge	Age2	AgeGroup	HAV	HBsAg	antiHBs	HBc	HCV	RPR	TPHA	CD4_diag	PVL_diag	Log PVL_diag	CD4-prior	PVL_prior	Log PVL_prior
CCH102	CCH	2	0	41091	1992	2013	1	1	21.1397	21.1253	21.1253	2	0	0	0	0	0	0		138	47462		121	23627
CCH105	CCH	2	0	41576	1983	2013	1	1	30.6082	30.5873	30.5873	4	0	0	0	0	0	0		351	70096		351	70096
CCH115	CCH	2	0	41011	1993	2013	1	1	20.4356	20.4216	20.4216	2	0	0	0	0	0	0		290	2145		300	3304
CCH116	CCH	2	0	40725	1988	2013	1	1	25.326	25.3087	25.3087	3	0	0	0	0	0	1		47	70638		28	221514
CCH118	CCH	2	0	41634	1995	2014	1	1	18.9562	18.9432	18.9432	1	0	0	0	0	0	0		299	4726		299	4900
CCH12	CCH	2	0	41110	1995	2012	1	1	16.7808	16.7693	16.7693	1	0	0	0	0	0	0		116	10000000		116	10000000
CCH125	CCH	2	0	41599	1994	2014	1	1	19.989	19.9754	19.9754	1	0	0	0	0	0	0		314	16491		314	16491
CCH130	CCH	2	0	41634	1982	2014	1	1	31.3068	31.2854	31.2854	4	0	0	0	0	0	0		73	651741		50
CCH132	CCH	2	0	41726	1984	2014	1	1	29.3014	29.2813	29.2813	3	0	0	0	0	0	0		35	981900		35	981900
CCH136	CCH	2	0	41988	1996	2014	1	1	18.1342	18.1218	18.1218	1	0	0	0	0	0	0
CCH143	CCH	2	0	41776	1989	2014	1	1	25.0521	25.0349	25.0349	3	0	0	0	0	0	0		259	242		259	242
CCH144	CCH	2	0	41821	1993	2014	1	1	20.6575	20.6434	20.6434	2	0	0	0	0	0	0		275	27159		275	27159
CCH145	CCH	2	0	41767	1987	2014	1	1	27.2575	27.2389	27.2389	3	0	0	0	0	0	0		12	182790		12	182790
CCH148	CCH	2	0	38534	1958	2014	1	2	56.011	55.9726	55.9726	9	1	0	0	0	1	0		419	15800		297	60523
CCH157	CCH	2	0	38899	1964	2014	1	2	49.7753	49.7413	49.7413	7	0	0	0	0	1	0		325	147000		211	60523
CCH158	CCH	2	0	41806	1947	2014	1	0	66.9178	66.872	66.872	10	0	0	0	0	1	0		117	357174		117	357174
CCH159	CCH	2	0	41575	1990	2014	1	1	23.8055	23.7892	23.7892	2	0	0	0	0	0	0		169	11105		250	30155
CCH162	CCH	2	0	41456	1992	2014	1	1	22.1507	22.1355	22.1355	2	0	0	0	0	0	1
CCH164	CCH	2	0	38741	1983	2014	0	2	31.0685	31.0472	31.0472	4	0	0	0	0	1	0		767	17200		398	10595
CCH166	CCH	2	0	38899	1969	2014	1	2	45.4959	45.4648	45.4648	7	1	0	0	0	1	0		785	878		397	10104
CCH181	CCH	2	0	41996	1984	2014	1	1	30.2904	30.2697	30.2697	4	0	0	0	0	0	0		111	8200		111	8200
CCH182	CCH	2	0	41906	1992	2014	1	1	22.7945	22.7789	22.7789	2	0	0	0	0	0	0		49	129944		49	129944
CCH199	CCH	2	0	39264	1966	2014	1	2	48.1699	48.1369	48.1369	7	1	0	0	0	0	0
CCH2	CCH	2	0	41039	1981	2012	1	1	31.1315	31.1102	31.1102	4	0	0	0	0	0	1		178	26128		178	26128
CCH202	CCH	2	0	41091	1958	2014	1	3	56.2055	56.167	56.167	9	1	0	0	0	0	0		126	22838		126	22838
CCH216	CCH	2	0	42026	1983	2015	1	3	31.4822	31.4606	31.4606	4	0	0	0	0	0	0		256	306030		256	306030
CCH224	CCH	2	0	42107	1989	2015	1	1	26.0055	25.9877	25.9877	3	0	0	0	0	0	0		216	108228		216	108228
CCH228	CCH	2	0	40360	1992	2015	1	1	22.6137	22.5982	22.5982	2	0	0	0	0	0	0			170791			170791
CCH23	CCH	2	0	41176	1985	2012	1	1	27.2685	27.2498	27.2498	3	0	0	0	0	0	0		39	498778		39	498778
CCH231	CCH	2	0	42104	1995	2015	1	1	20.2384	20.2245	20.2245	2	0	0	0	0	0	0		193	62877		193	62877
CCH233	CCH	2	0	42124	1993	2015	1	1	22.0082	21.9932	21.9932	2	0	0	0	0	1	0		190	10278		190	10278
CCH240	CCH	2	0	42110	1990	2015	1	1	24.8192	24.8022	24.8022	2	0	0	0	0	0	0		32	109544		32	109544
CCH246	CCH	2	1	41879	1983	2015	1	1	32.4603	32.4381	32.4381	4	0	0	0	0	0	0		422	1667		353	2461
CCH25	CCH	2	0	41169	1978	2012	1	1	33.8466	33.8234	33.8234	4	0	0	0	0	0	0		49	43732		49	43732
CCH255	CCH	2	1	42236	1991	2015	1	1	23.8192	23.8029	23.8029	2	0	0	0	0	0	1		356	201647		356	201647
CCH26	CCH	2	0	41131	1976	2012	1	1	36.2904	36.2656	36.2656	5	1	0	0	0	0	0		15	162		15	162
CCH272	CCH	2	1	42278	1994	2015	1	1	20.811	20.7967	20.7967	2	0	0	0	0	0	0		27	138662		27	138662
CCH273	CCH	2	1	42264	1987	2015	1	1	28.1616	28.1424	28.1424	3	0	0	0	0	0	1		14	817712		14	817712
CCH274	CCH	2	1	42275	1973	2015	1	1	41.9808	41.9521	41.9521	6	0	0	0	0	1	0		19	2221843		19	2221843
CCH275	CCH	2	1	42249	1986	2015	1	1	29.4904	29.4702	29.4702	3	0	0	0	0	0	0		508	6311		508	6311
CCH276	CCH	2	1	42277	1990	2015	1	3	25.5151	25.4976	25.4976	3	0	0	0	0	0	0		72	205644		49	205644
CCH32	CCH	2	0	41073	1987	2012	1	1	25.1671	25.1499	25.1499	3	0	0	0	0	0	1		137	59283		153	63662
CCH33	CCH	2	0	39264	1961	2012	1	0	51.1589	51.1239	51.1239	8	1	0	0	0	0	0					334	40
CCH36	CCH	2	0	41262	1993	2013	1	1	19.6466	19.6331	19.6331	1	0	0	0	0	0	0		191	1315553		128	361521
CCH37	CCH	2	0	38534	1982	2013	1	2	30.137	30.1164	30.1164	4	0	0	0	0	1	0		187	3586		210	1669
CCH38	CCH	2	0	41091	1994	2013	1	1	18.9096	18.8966	18.8966	1	0	0	0	0	0	1		18	2537467		18	2537467
CCH39	CCH	2	0	41264	1978	2013	1	1	34.2849	34.2615	34.2615	4	0	0	0	0	0	0		24	364007		24	364007
CCH40	CCH	2	0	41074	1989	2013	1	1	23.3288	23.3128	23.3128	2	0	0	0	0	0	0		290	73388		94	1356743
CCH41	CCH	2	0	40627	1988	2013	1	1	24.6055	24.5886	24.5886	2	0	0	0	0	0	0		593	277057		252	108061
CCH42	CCH	2	0	40598	1984	2013	1	1	28.6055	28.5859	28.5859	3	0	0	0	0	0	0		274	27786		8	150469
CCH56	CCH	2	0	41256	1989	2013	1	1	23.4767	23.4606	23.4606	2	0	0	0	0	0	0		237	71109		159	76048
CCH59	CCH	2	0	39360	1978	2013	1	2	34.7589	34.7351	34.7351	4	0	0	0	0	0	0		475	70800		219	585103
CCH60	CCH	2	0	41372	1990	2013	1	1	22.4247	22.4093	22.4093	2	0	0	0	0	0	0		132	23471		132	23471
CCH63	CCH	2	0	40920	1989	2013	1	1	24.1507	24.1342	24.1342	2	0	0	0	0	0	0		299	9899		235	4765
CCH69	CCH	2	0	40805	1993	2013	1	1	19.4932	19.4798	19.4798	1	0	0	0	0	0	0		281	5756505		194	33127
CCH75	CCH	2	0	39264	1974	2013	1	2	39.4685	39.4415	39.4415	5	0	0	0	0	1	0		298	1878		184	292
CCH77	CCH	2	0	38899	1965	2013	0	2	47.5808	47.5483	47.5483	7	0	0	0	0	1	0		402	1524		402	1524
CCH81	CCH	2	0	41450	1989	2013	1	1	24.0384	24.0219	24.0219	2	0	0	0	0	0	0			338		195	78979
CCH9	CCH	2	0	41078	1988	2012	1	1	23.8137	23.7974	23.7974	2	0	0	0	0	0	0		2	279063		2	279063
CCH92	CCH	2	0	39576	1986	2013	1	1	26.9425	26.924	26.924	3	0	0	0	0	0	1		487	109000		112	71567
CCH93	CCH	2	0	38899	1984	2013	1	2	29.1699	29.1499	29.1499	3	1	0	0	0	1	0		422	2320		124	1397022
CCH97	CCH	2	0	41542	1970	2013	1	1	43.8219	43.7919	43.7919	6	1	0	0	0	0	0		36	79403		36	79403
CM100	CM	3	0	2014/6/10	1974	2014	1	0	40	40.3641	40.3641	6	0	0	0	0	0	0		54	1015901		54	1015901
CM101	CM	3	0	2014/7/4	1978	2014	1	1	36	36.0575	36.0575	5	0	0	0	0	0	0		212	422856		212	455856
CM102	CM	3	0	2014/7/30	1990	2014	1	1	24	23.9179	23.9179	2	0	0	0	0	0	0		51	5886161		51	5886161
CM103	CM	3	0	41426	1967	2013	1	2	47	46.4285	46.4285	7	0	0	0	0	1	0		114	508423		114	508423
CM104	CM	3	0	2014/7/16	1983	2014	1	1	31	30.642	30.642	4	0	0	0	0	0	0		287	27717		287	27717
CM105	CM	3	0	2014/7/11	1962	2014	1	0	52	52.3121	52.3121	8	0	0	0	0	0	0		4	78029
CM106	CM	3	0	2014/7/30	1992	2015	1	1	23	22.3135	22.3135	2	0	0	0	0	0	1		339	225925		238	79895
CM107	CM	3	1	2014/7/31	1991	2015	1	1	24	24.5394	24.5394	2	0	0	0	0	0	0		326	138276		253	107404
CM108	CM	3	0	2014/10/24	1993	2014	1	1	21	21.2977	21.2977	2	0	0	0	0	0	0		305	147814
CM109	CM	3	0	2014/9/30	1985	2014	1	1	29	29.7029	29.7029	3	0	0	0	0	0	0		57	226322
CM111	CM	3	0	2014/10/31	1986	2014	1	1	28	28.4408	28.4408	3	0	0	0	0	0	0		217	98734
CM114	CM	3	0	2014/10/31	1985	2014	1	1	29	28.9555	28.9555	3	0	0	0	0	0	0					128
CM116	CM	3	0	2014/10/14	1974	2014	1	1	40	40.4216	40.4216	6	0	0	0	0	0	0
CM117	CM	3	0	2014/10/31	1982	2014	1	1	32	32.6899	32.6899	4	0	0	0	0	0	0
CM119	CM	3	0	2007/1/16	1985	2014	0	2	29	29.8234	29.8234	3	0	0	0	0	1	0		788	2280
CM12	CM	3	0	2011/10/14	1975	2013	1	0	38	38.2368	38.2368	5	0	0	0	0	0	0		485	630		274	12986
CM121	CM	3	0	2014/12/9	1994	2014	1	1	20	20.7337	20.7337	2	0	0	0	0	0	1		213	119197
CM123	CM	3	0	2015/4/3	1982	2015	0	0	33	33.024	33.024	4	0	0	0	0	0	0						126235
CM124	CM	3	1	2015/4/24	1991	2015	1	1	24	24.0876	24.0876	2	0	0	0	0	0	0		221	2168		137	56446
CM125	CM	3	1	2015/5/19	1979	2015	1	1	36	36.0958	36.0958	5	0	0	0	0	0	0		280			280
CM129	CM	3	1	2014/11/26	1991	2015	1	1	24	23.6715	23.6715	2	0	0	0	0	0	0		264	1035		212	81482
CM13	CM	3	0	2011/11/25	1984	2014	1	1	30	29.4428	29.4428	3	0	0	0	0	0	0		514	7830		269	226914
CM130	CM	3	1	2014/11/26	1995	2015	1	1	20	20.1697	20.1697	2	0	0	0	0	0	0		232	108424		232	108424
CM132	CM	3	0	2015/1/9	1987	2015	1	1	28	27.9617	27.9617	3	0	0	0	0	0	0		678	183		252	55813
CM133	CM	3	0	2015/1/20	1985	2015	1	1	30	29.4237	29.4237	3	0	0	0	0	0	0		304	64
CM135	CM	3	0	2015/3/13	1993	2015	1	1	22	21.8836	21.8836	2	0	0	0	0	0	1		534	239		317	114471
CM136	CM	3	0	2012/10/24	1982	2015	1	1	33	32.9747	32.9747	4	0	0	0	0	0	0		426	179
CM137	CM	3	1	2015/5/20	1985	2015	1	1	30	29.6126	29.6126	3	0	0	0	0	0	0		223	184		75	137682
CM141	CM	3	1	2015/7/6	1989	2015	1	1	26	26.3573	26.3573	3	0	0	0	0	0	0		295	21		109	129065
CM143	CM	3	1	2011/6/30	1978	2015	1	1	37	36.6242	36.6242	5	0	0	0	0	0	0		571	35		571	35
CM144	CM	3	1	2015/7/28	1992	2015	1	1	23	23.4935	23.4935	2	0	0	0	0	0	0		212	58841		212	58841
CM147	CM	3	1	2015/9/16	1989	2015	1	1	26	26.2752	26.2752	3	1	0	0	0	0	0		254	33550		254	33550
CM149	CM	3	1	42180	1992	2015	1	1	23	22.9295	22.9295	2	0	0	0	0	0	0		659	480
CM16	CM	3	0	2012/3/20	1984	2014	1	1	30	29.9083	29.9083	3	0	0	0	0	1	0		339	10862		432	27304
CM17	CM	3	0	2011/9/14	1983	2014	1	1	31	30.8172	30.8172	4	0	0	0	0	0	1		243	2560000		274	37226
CM19	CM	3	0	2012/5/2	1981	2013	1	1	32	32.3477	32.3477	4	0	0	0	0	0	1		491	3746		275	130788
CM20	CM	3	0	2012/5/22	1979	2012	1	1	33	33.18	33.18	4	0	0	0	0	0	0
CM21	CM	3	0	2012/6/15	1983	2014	1	1	31	30.7981	30.7981	4	0	0	0	0	0	1		395	550		243	22798
CM23	CM	3	0	2012/7/12	1981	2013	1	1	32	31.7536	31.7536	4	0	0	0	0	0	1		437	122520		230	375545
CM26	CM	3	0	2012/7/20	1987	2012	1	1	25	28	24.8323	2	0	0	0	0	0	1		16	90155		16	90155
CM29	CM	3	0	2012/8/20	1960	2015	1	0	55	54.6174	54.6174	8	0	0	0	0	0	0		321	25617
CM3	CM	3	0		1990	2013	1	1	23	22.4093	22.4093	2	0	0	0	0	0	1		627	116000		264	113677
CM30	CM	3	0	2011/10/14	1976	2012	1	1	36	36.1561	36.1561	5	0	0	0	0	0	0		555	43		555	43
CM32	CM	3	0	2012/9/5	1988	2012	1	1	24	23.8056	23.8056	2	0	0	0	0	0	1		135	47975		135	47975
CM33	CM	3	0	2012/9/19	1988	2012	1	1	24	24.1615	24.1615	2	1	0	0	0	0	0		169	50257		169	50257
CM35	CM	3	0	2012/9/19	1987	2013	1	1	27	25.1773	25.1773	3	1	0	0	0	0	0		280	9630		256	122898
CM37	CM	3	0	2012/10/15	1991	2012	1	1	21	21.5469	21.5469	2	0	0	0	0	0	0		103	135639		103	135639
CM38	CM	3	0	2012/12/17	1978	2012	1	1	34	34.8611	34.8611	4	0	0	0	0	0	0		124	51676		124	51676
CM39	CM	3	0	2012/12/7	1979	2014	1	1	35	34.3491	34.3491	4	0	0	0	0	0	1		541	175893		243	56409
CM40	CM	3	0	2012/12/24	1985	2013	1	1	28	27.3676	27.3676	3	0	0	0	0	0	0		263	130484		263	130484
CM42	CM	3	0	2013/2/5	1977	2013	1	1	36	35.1869	35.1869	5	0	0	0	0	0	0
CM43	CM	3	0	2012/10/29	1990	2013	1	1	23	22.653	22.653	2	0	0	0	0	0	0		592	1910
CM45	CM	3	0	2013/2/27	1992	2014	1	1	22	22.7433	22.7433	2	0	0	0	0	0	0			24491		386
CM46	CM	3	0	2013/2/22	1987	2013	1	1	26	26.5736	26.5736	3	0	0	0	0	0	0		238	655477		193	26033
CM48	CM	3	0	2013/4/3	1984	2015	0	0	31	30.4695	30.4695	4	1	0	0	0	0	0		422	21277		199	5941
CM49	CM	3	0	2013/4/4	1981	2014	1	1	33	33.0595	33.0595	4	0	0	0	0	0	0					234	52035
CM5	CM	3	0	2010/12/23	1960	2015	1	2	55	55	54.4148	8	0	0	0	0	1	0		700	43100
CM50	CM	3	0	2013/3/29	1986	2013	1	1	27	26.9213	26.9213	3	0	0	0	0	0	0		336	41621		293	42118
CM54	CM	3	0	2013/2/15	1976	2013	1	1	37	36.6379	36.6379	5	0	0	0	0	0	1						54032
CM56	CM	3	0	2010/6/18	1984	2015	1	1	31	30.4695	30.4695	4	0	0	0	0	0	0		124	14875
CM57	CM	3	0	2013/4/12	1987	2013	1	1	26	26.1164	26.1164	3	0	0	0	0	0	0		477	77476		387	30901
CM58	CM	3	0	2013/5/22	1978	2013	0	0	35	34.6502	34.6502	4	1	0	0	0	0	0		260	162
CM59	CM	3	0	2013/5/10	1992	2013	1	1	21	21.3142	21.3142	2	0	0	0	0	0	0		169	326059		183	88937
CM6	CM	3	0	2011/2/17	1986	2013	1	1	27	27	26.9487	3	1	0	0	0	0	1		300	7600		131	79373
CM60	CM	3	0	2013/5/21	1991	2015	1	1	24	23.5537	23.5537	2	0	0	0	0	0	0		47	48711		444	21041
CM61	CM	3	0	2013/5/24	1987	2013	1	1	26	25.9822	25.9822	3	0	0	0	0	0	0		223	13869		223	13869
CM62	CM	3	0	2013/6/14	1981	2013	1	1	32	31.6797	31.6797	4	0	0	0	0	0	0		164	53
CM63	CM	3	0	2013/6/24	1982	2013	1	1	31	31.0308	31.0308	4	0	0	0	0	0	0		243	35043		243	35043
CM64	CM	3	0	2013/5/30	1989	2013	1	1	24	24.3833	24.3833	2	0	0	0	0	0	0		468	409
CM66	CM	3	0	2013/6/14	1988	2013	1	1	25	25.2183	25.2183	3	0	0	0	0	0	1		249	449271
CM67	CM	3	0	2013/7/3	1990	2013	1	1	23	22.6229	22.6229	2	0	0	0	0	0	0		165	202702
CM68	CM	3	0	2013/7/8	1993	2013	1	1	20	19.8741	19.8741	1	0	0	0	0	0	0		286	112026
CM69	CM	3	0	2013/6/28	1984	2013	1	1	29	28.8925	28.8925	3	0	0	0	0	0	0		73	259725
CM7	CM	3	0	2011/6/1	1988	2013	1	1	25	25.1937	25.1937	3	0	0	0	0	0	0		525	56600		174	28906
CM70	CM	3	0	2005/6/27	1967	2013	0	0	37	45.6756	45.6756	7	0	0	0	0	0	0		539.2	400		111	17794
CM72	CM	3	0	2013/8/1	1987	2013	1	1	26	26.5216	26.5216	3	0	0	0	0	0	0		215	572		215	572
CM73	CM	3	0	2013/9/30	1991	2014	1	1	23	22.6502	22.6502	2	0	0	0	0	0	0		444	77666		230	75343
CM74	CM	3	0	2013/10/7	1980	2013	1	1	33	33.0157	33.0157	4	0	0	0	0	0	1		24	221461		24	221461
CM75	CM	3	1	2013/10/7	1994	2015	1	1	21	21.2758	21.2758	2	0	0	0	0	0	0		425	59886		131	354307
CM76	CM	3	0	2013/11/13	1991	2014	1	1	23	22.7269	22.7269	2	0	0	0	0	0	0		251	350233		99	357874
CM78	CM	3	0	2013/12/3	1982	2014	1	1	32	32.0712	32.0712	4	0	0	0	0	0	0		244	41219		244	122792
CM8	CM	3	0	2011/6/15	1980	2013	1	1	33	33.3908	33.3908	4	0	0	0	0	0	1		419	13800		315	110886
CM80	CM	3	0	2013/12/26	1971	2014	1	1	43	42.2231	42.2231	6	0	0	0	0	0	0		217	42686		217	42686
CM81	CM	3	0	2014/8/29	1983	2014	1	1	31	30.8446	30.8446	4	0	0	0	0	0	1		69	217035		69	217035
CM82	CM	3	0	2014/9/4	1985	2014	1	1	29	29.7714	29.7714	3	0	0	0	0	0	0		268	112892		268	112892
CM83	CM	3	0	2014/9/12	1991	2014	1	1	23	23.2389	23.2389	2	0	0	0	0	0	0		239	95924		239	95924
CM84	CM	3	0	2014/8/26	1963	2014	1	1	51	50.7324	50.7324	8	0	0	0	0	0	1		224	1716		224	1716
CM85	CM	3	0	2014/9/19	1971	2014	1	1	43	43.3101	43.3101	6	0	0	0	0	0	1		16	288741		16	288741
CM86	CM	3	0	2014/1/7	1979	2014	1	1	35	34.2806	34.2806	4	0	0	0	0	0	1		217	17487		217	17487
CM87	CM	3	0	2014/1/10	1991	2014	1	1	23	23.0938	23.0938	2	0	0	0	0	0	0		311	37411		311	37411
CM88	CM	3	0	2014/2/18	1994	2014	1	1	20	19.2033	19.2033	1	0	0	0	0	0	0		19	435915		19	435915
CM89	CM	3	0	2005/7/21	1983	2014	1	1	31	30.9733	30.9733	4	0	0	0	0	0	0		728	400		6	370777
CM90	CM	3	0	2014/1/22	1991	2014	1	1	23	23.0335	23.0335	2	0	0	0	0	0	0		182	44556		182	44556
CM91	CM	3	0	2014/3/11	1981	2014	1	1	33	33.3881	33.3881	4	0	0	0	0	0	0		345	7106		432	11201
CM92	CM	3	0	2014/3/7	1983	2014	1	1	31	30.6064	30.6064	4	0	0	0	0	0	0		23	226084		23	226084
CM93	CM	3	0	2014/3/14	1968	2014	1	1	46	45.7029	45.7029	7	0	0	0	0	0	0		94	16843		94	16843
CM95	CM	3	0	41672	1958	2014	1	0	56	55.7755	55.7755	9	0	0	0	0	0	0		4	175793		4	175793
CM96	CM	3	0	2014/4/18	1987	2014	1	1	27	27.1513	27.1513	3	0	0	0	0	0	0		320	134705		320	134705
CM97	CM	3	0	2014/4/29	1962	2014	1	1	52	51.4114	51.4114	8	0	0	0	0	0	1		225	5345		225	5345
CM98	CM	3	1	2014/4/29	1984	2015	1	1	31	30.4668	30.4668	4	0	0	0	0	0	0		618	10346		365	5584
CM99	CM	3	1	2014/4/18	1992	2015	1	1	23	23.1211	23.1211	2	0	0	0	0	0	0		352	12343		417	17927
CYCH1	CYC	3	0	39326	1972	2012	1	0	40	40.1396	40.1396	6	0	0	0	0	0	0					15	84500
CYCH14	CYC	3	0	41033	1971	2013	1	1	42	41.4292	41.4292	6	1	0	0	0	0	0					693	8170
CYCH16	CYC	3	0	41279	1994	2013	1	1	19	19.0335	19.0335	1	0	0	0	0	0	0		473	17400		330	67500
CYCH17	CYC	3	0	41439	1986	2013	0	0	27	26.9624	26.9624	3	1	0	0	0	0			212	20200		212	20200
CYCH22	CYC	3	0	41710	1982	2014	1	1	32	32.0849	32.0849	4	0	0	0	0	0	0		14	92800		14	92800
CYCH26	CYC	3	0	41739	1974	2014	1	1	40	39.3758	39.3758	5	0	0	0	0	0	0		266	108000		266	108000
CYCH39	CYC	3	0	41458	1990	2013	1	1	23	23.2827	23.2827	2	1	0	0	0	0						24.6	17600
TSGH99	TSG	1	1	2012/8/7	1979	2015	1	1	36	36.3395	36.3395	5	0	0	0	0	0	1		415	63600		136	692
CYCH50	CYC	3	0	2015/01/08	1993	2015	1	1	22	21.5003	21.5003	2	0	0	0	0	1	0		173	66300		173	66300
CYCH51	CYC	3	0	2014/12	1992	2015	1	1	23	22.3682	22.3682	2	0	0	0	0	0	0					140	65400
CYCH52	CYC	3	0	42051	1986	2015	1	1	29	28.2437	28.2437	3	0	0	0	0	0	1		237	65400		237	65400
CYCH53	CYC	3	1	2015/02/25	1990	2015	1	1	25	24.9008	24.9008	2	0	0	0	0	0			501	18300		305	6640
CYCH54	CYC	3	1	41825	1986	2015	1	1	29	28.7009	28.7009	3	0	0	0	0	0	1					27	141000
CYCH61	CYC	3	0	41288	1988	2013	1	0	25	24.3258	24.3258	2	0	0	0	0	0	0		348	211000		348	211000
CYCH64	CYC	3	0	41633	1987	2014	1	1	27	26.6174	26.6174	3	0	0	0	0	0	1		492	124000		492	124000
CYCH67	CYC	3	0	41460	1994	2014	1	1	20	19.5838	19.5838	1	0	0	0	0	0	0					783	44200
CYCH68	CYC	3	0	41461	1992	2014	1	1	22	21.8426	21.8426	2	0	0	0	0	0	0					211	57000
CYCH70	CYC	3	0	41914	1989	2015	1	1	26	26.0835	26.0835	3	0	0	0	0	0	0		435	11900		451	23500
FEMH104	FEM	1	0	32559	1989	2015	1	1	26.1306	26.1246	26.1246	3	0	0	0	0	0	0					61.4394	729000
FEMH108	FEM	1	0	32184	1988	2013	1	1	24.9556	24.9555	24.9555	2	0	0	0	0	0	0					195.268	27700
FEMH109	FEM	1	0	30717	1984	2014	1	1	30.8444	30.8419	30.8419	4	0	0	0	0	0	1					297.299	103000
FEMH11	FEM	1	0	33406	1991	2013	1	1	22.2306	22.2341	22.2341	2	0	0	0	0	1	0					203.391	113000
FEMH111	FEM	1	0	28771	1978	2015	1	1	36.5944	36.5914	36.5914	5	0	0	0	0	1	1					408.074	81100
FEMH112	FEM	1	0	32290	1988	2015	1	1	26.8806	26.8802	26.8802	3	0	0	0	0	0	1					309.811	34500
FEMH114	FEM	1	0	28765	1978	2014	1	1	35.2833	35.2854	35.2854	5	1	0	0	0	0	0					82.764	192000
FEMH118	FEM	1	0	31616	1986	2013	1	1	26.7889	26.7899	26.7899	3	0	0	0	0	0	0					73.0468	1050000
TSGH95	TSG	1	1	2015/7/14	1980	2015	1	1	35	34.7899	34.7899	4	0	0	0	0	0	1		297	916000		297	916000
FEMH122	FEM	1	0	30907	1984	2013	1	1	29.325	29.3251	29.3251	3	0	0	0	0	0	0					277.302	31800
FEMH125	FEM	1	0	31593	1986	2015	1	0	28.8556	28.8542	28.8542	3	0	0	0	0	0	0					165.684	34000
FEMH126	FEM	1	0	33799	1992	2014	1	1	21.7333	21.7331	21.7331	2	1	0	0	0	0	0					259.74	69600
FEMH127	FEM	1	0	33266	1991	2014	1	1	23.5028	23.499	23.499	2	0	0	0	0	0	0					62.7638	140000
FEMH129	FEM	1	0	33050	1990	2014	1	1	24.4556	24.4572	24.4572	2	0	0	0	0	0	0					368	11300
FEMH13	FEM	1	0	30128	1982	2014	1	1	32.0806	32.0794	32.0794	4	0	0	0	0	0	0					154.686	46800
FEMH133	FEM	1	0	30694	1984	2015	1	1	31.1139	31.1157	31.1157	4	0	0	0	0	0	0					280	52456
FEMH136	FEM	1	0	34073	1993	2014	1	1	21.3528	21.3525	21.3525	2	0	0	0	0	0	0					51.081	398000
FEMH140	FEM	1	0	33350	1991	2014	1	1	23.6194	23.6222	23.6222	2	0	0	0	0	0	0					345.871	38400
FEMH145	FEM	1	0	32635	1989	2014	1	1	25.0361	25.0349	25.0349	3	0	0	0	0	1	0					440.881	108000
FEMH149	FEM	1	0	25800	1970	2013	1	1	43.0194	43.0198	43.0198	6	1	0	0	0	0	1					307.477	11600
FEMH152	FEM	1	0	32184	1988	2013	1	1	25.6611	25.6591	25.6591	3	0	0	0	0	0	1					311.197	41600
FEMH156	FEM	1	0	28282	1977	2015	1	1	37.6639	37.6674	37.6674	5	0	0	0	0	0	0					177.171	23300
FEMH164	FEM	1	0	29556	1980	2015	0	2	34.2306	34.2313	34.2313	4	1	0	0	0	0	0					97.2411	20
FEMH173	FEM	1	0	32948	1990	2015	1	1	25.0278	25.0267	25.0267	3	0	0	0	0	0	1					225.463	82100
FEMH179	FEM	1	1	31511	1986	2015	1	1	29.5667	29.5688	29.5688	3	0	0	0	0	0	0					422.136	88300
FEMH18	FEM	1	1	34171	1993	2015	1	1	21.8639	21.8645	21.8645	2	1	0	0	0	0	0					243.939	24000
FEMH186	FEM	1	1	32893	1990	2015	1	1	25.7111	25.7084	25.7084	3	0	0	0	0	0	1					549.875	838000
FEMH192	FEM	1	0	31987	1987	2015	1	1	27.7083	27.7098	27.7098	3	0	0	0	0	0	0					22.0248	139000
FEMH193	FEM	1	1	27511	1975	2015	1	1	40.4028	40.4052	40.4052	6	1	0	0	0	0	0					181.158	6750000
FEMH194	FEM	1	1	32006	1987	2015	1	1	28.0833	28.0849	28.0849	3	0	0	0	0	0	0					591.192	110000
FEMH196	FEM	1	1	27401	1975	2015	1	1	40.6667	40.6653	40.6653	6	0	0	0	0	0	0					112	144000
FEMH212	FEM	1	0	32488	1988	2014	1	1	25.6694	25.6674	25.6674	3	0	0	0	0	0	1					296.866	124000
FEMH214	FEM	1	1	33850	1992	2015	1	1	22.8667	22.8611	22.8611	2	0	0	0	0	0	0					40.4449	348000
FEMH215	FEM	1	1	32664	1989	2015	1	1	26.1083	26.1054	26.1054	3	0	0	0	0	0	0					224.976	64400
FEMH227	FEM	1	0	31598	1986	2014	1	1	27.9694	27.9699	27.9699	3	0	0	0	0	0	0					247.826	195000
FEMH231	FEM	1	0	24376	1966	2014	1	1	47.4583	47.4552	47.4552	7	0	0	0	0	0	0					355.266	108000
FEMH235	FEM	1	0	32293	1988	2015	1	1	26.8778	26.8775	26.8775	3	0	0	0	0	0	0					384.239	59200
FEMH241	FEM	1	0	33061	1990	2013	1	1	23.3944	23.3977	23.3977	2	0	0	0	0	0	1					95.013	366000
FEMH243	FEM	1	0	30830	1984	2014	1	1	29.8861	29.8864	29.8864	3	0	0	0	0	0	0					61.244	112000
TSGH92	TSG	1	1	2012/10/18	1985	2015	1	1	30	30.2998	30.2998	4	0	0	0	0	1	1		426	484000		544	415000
FEMH250	FEM	1	0	32386	1988	2014	1	1	26.3194	26.3162	26.3162	3	0	0	0	0	0	0					338.031	919000
FEMH251	FEM	1	0	33360	1991	2014	1	1	22.7806	22.7871	22.7871	2	0	0	0	0	0	1					304.326	33700
FEMH256	FEM	1	0	31768	1986	2013	1	1	26.875	26.8775	26.8775	3	0	0	0	0	0	0					286.529	23900
TSGH90	TSG	1	0	2015/4/6	1954	2015	0	0	61	60.6543	60.6543	10	1	0	0	0	0	0		32	138000		32	138000
FEMH258	FEM	1	0	32592	1989	2014	1	1	25.5722	25.5743	25.5743	3	0	0	0	0	0	0					322.65	20200
FEMH26	FEM	1	0	30781	1984	2014	1	1	30.075	30.0726	30.0726	4	0	0	0	0	0	0					309.784	153000
FEMH266	FEM	1	0	32791	1989	2012	1	1	22.9667	22.9678	22.9678	2	0	0	0	0	0	1					252.547	199000
FEMH267	FEM	1	0	32832	1989	2014	1	1	24.8278	24.8268	24.8268	2	0	0	0	0	0	0					188.123	1290000
FEMH274	FEM	1	0	32028	1987	2014	1	1	26.8889	26.8857	26.8857	3	0	0	0	0	0	1					325.889	38600
FEMH276	FEM	1	0	32444	1988	2013	1	1	25.1167	25.117	25.117	3	0	0	0	0	0						313.767	1740000
FEMH277	FEM	1	0	32319	1988	2014	1	1	25.6111	25.6153	25.6153	3	0	0	0	0	0	0					286.363	11800
FEMH282	FEM	1	0	32470	1988	2012	1	1	24.0694	24.0684	24.0684	2	0	0	0	0	0	1					214.051	45300
FEMH288	FEM	1	0	31150	1985	2013	1	1	28.3417	28.3422	28.3422	3	0	0	0	0	0	0					46.1952	386000
FEMH29	FEM	1	0	31945	1987	2013	1	1	26.2389	26.2423	26.2423	3	0	0	0	0	0	0					242.954	6330
FEMH294	FEM	1	0	29763	1981	2013	1	1	31.7667	31.7673	31.7673	4	0	0	0	0	0	0					47.012	42100
FEMH296	FEM	1	0	28438	1977	2012	1	1	34.9917	34.9925	34.9925	4	0	0	0	0	0	0					153.062	4800000
FEMH3	FEM	1	0	33090	1990	2013	1	1	22.9278	22.9268	22.9268	2	0	0	0	0	0	0					326.293	179000
FEMH34	FEM	1	0	34905	1995	2015	1	1	19.8056	19.8056	19.8056	1	0	0	0	0	0	0					425.59	42600
FEMH4	FEM	1	1	33101	1990	2015	1	1	25.1056	25.1061	25.1061	3	0	0	0	0	0	0					718.043	138
FEMH40	FEM	1	0	32434	1988	2013	1	1	24.7056	24.7036	24.7036	2	0	0	0	0	0	0					448.699	73500
FEMH45	FEM	1	0	31016	1984	2014	1	1	29.4917	29.4867	29.4867	3	0	0	0	0	0	0					159.213	3360
FEMH52	FEM	1	1	34152	1993	2015	1	1	22.0944	22.0945	22.0945	2	0	0	0	0	0	0					690.841	4170
FEMH56	FEM	1	1	35923	1998	2015	1	1	17.3139	17.3169	17.3169	1	0	0	0	0	0	1					448.395	71300
FEMH57	FEM	1	1	33427	1991	2015	0	0	24.225	24.2272	24.2272	2	1	0	0	0	0	0					1084.68	74100
FEMH58	FEM	1	1	33717	1992	2015	1	0	23.4333	23.4333	23.4333	2	0	0	0	0	0	0					616.691	418000
FEMH59	FEM	1	1	26178	1971	2015	1	1	44.1139	44.1123	44.1123	6	1	0	0	0	0	0					297.975	388000
FEMH61	FEM	1	0	30192	1982	2013	1	0	30.8	30.8008	30.8008	4	1	0	0	0	1	0					278.546	46400
FEMH64	FEM	1	1	27269	1974	2015	1	1	40.9306	40.9309	40.9309	6	0	0	0	0	0	0					17	71300
FEMH68	FEM	1	0	32541	1989	2015	1	1	26.1111	26.1027	26.1027	3	0	0	0	0	0	0					10	933000
FEMH69	FEM	1	0	31847	1987	2015	1	1	28.0778	28.0794	28.0794	3	0	0	0	0	0	0					50.4445	273000
FEMH71	FEM	1	1	29617	1981	2015	1	0	34.6806	34.6749	34.6749	4	0	0	0	0	0	0					98.9736	603000
FEMH77	FEM	1	0	32521	1989	2013	1	1	24.9528	24.95	24.95	2	0	0	0	0	0	0					533.637	834
FEMH79	FEM	1	0	34191	1993	2014	1	1	20.7833	20.7803	20.7803	2	0	0	0	0	0	1					132.714	367000
FEMH8	FEM	1	0	32763	1989	2014	1	1	24.7694	24.7666	24.7666	2	0	0	0	0	0	0					480.29	32400
FEMH81	FEM	1	0	33787	1992	2015	1	1	22.8222	22.82	22.82	2	0	0	0	0	0	0					363.071	117000
FEMH9	FEM	1	1	33643	1992	2015	1	1	23.5139	23.5099	23.5099	2	0	0	0	0	0	0					318	14000
FEMH92	FEM	1	1	33007	1990	2015	1	1	25.4222	25.4237	25.4237	3	1	0	0	0	0	0					444.856	48700
FEMH94	FEM	1	1	29190	1979	2015	1	1	35.8083	35.8084	35.8084	5	0	0	0	0	0	0					404.07	28700
FEMH96	FEM	1	0	31896	1987	2013	1	1	25.75	25.755	25.755	3	0	0	0	0	0	0					92.4924	74500
NCKUH1	NCK	3	0	41065	1996	2012	1	1	16	16.3039	16.3039	1	0	0	0	0	0	0		240	630000		240	630000
NCKUH101	NCK	3	0	40786	1988	2013	1	1	25	24.9582	24.9582	2	0	0	0	0	0	0		434	2020000		181	295000
NCKUH103	NCK	3	0	41400	1991	2013	1	1	22	22.0178	22.0178	2	0	0	0	0	0	0		302	20000		318	24000
NCKUH110	NCK	3	0	41253	1989	2013	1	1	24	24.1862	24.1862	2	0	0	0	0	0	1		186	145000		186	145000
NCKUH116	NCK	3	0	41528	1988	2013	1	1	25	25.7331	25.7331	3	0	0	0	0	0	0		179	18100		179	18100
TSGH84	TSG	1	0	2015/2/16	1987	2015	1	1	28	27.614	27.614	3	0	0	0	0	0	0		20	915000		20	915000
TSGH83	TSG	1	0	2015/1/13	1993	2015	1	1	22	21.9795	21.9795	2	0	0	0	0	0	0		58	188000		58	188000
NCKUH121	NCK	3	0	41521	1992	2013	1	1	21	21.7659	21.7659	2	0	0	0	0	0	1		339	24300		339	24300
NCKUH125	NCK	3	0	41075	1990	2013	1	1	23	23.2142	23.2142	2	0	0	0	0	0	0		351	4810		300	7600
NCKUH126	NCK	3	0	41303	1989	2013	1	1	24	23.9425	23.9425	2	0	0	0	0	0	0		243	9420		210	10300
NCKUH127	NCK	3	0	40788	1981	2013	0	0	32	32.0164	32.0164	4	0	0	0	0	0	0		531	10800		253	25200
NCKUH13	NCK	3	0	40786	1988	2012	1	1	24	24.0082	24.0082	2	0	0	0	0	0	0		365	171000		365	850000
NCKUH136	NCK	3	0	41583	1989	2013	1	1	24	24.3285	24.3285	2	0	0	0	0	0	0		383	74600		383	74600
NCKUH14	NCK	3	0	40618	1988	2012	1	1	24	23.9151	23.9151	2	0	0	0	0	0	0					333	23400
NCKUH142	NCK	3	0	41485	1988	2013	1	1	25	25.0842	25.0842	3	0	0	0	0	0	0		499	66500		384	47800
TSGH80	TSG	1	0	2015/1/8	1995	2015	1	1	20	19.5181	19.5181	1	0	0	0	0	0	1		359	656000		359	656000
NCKUH146	NCK	3	0	39442	1989	2014	1	0	25	25.013	25.013	3	0	0	0	0	0	0					314	1650
TSGH79	TSG	1	0	2012/11/5	1988	2014	1	1	26	26.0178	26.0178	3	0	0	0	0	0	0		480	84500		454	99000
NCKUH154	NCK	3	0	41702	1992	2014	1	1	22	21.2704	21.2704	2	0	0	0	0	0	0		437	3810		437	3810
NCKUH160	NCK	3	0	41205	1986	2014	1	1	26	27.4579	27.4579	3	0	0	0	0	0	0		347	14700		303	40800
NCKUH169	NCK	3	0	41732	1991	2014	1	1	23	22.9049	22.9049	2	0	0	0	0	0	0		217	69000		217	69000
NCKUH172	NCK	3	0	41737	1990	2014	1	0	24	23.8001	23.8001	2	0	0	0	0	0	0		390	14300		390	14300
NCKUH173	NCK	3	0	41737	1991	2014	1	1	23	22.5352	22.5352	2	0	0	0	0	0	1		233	178000		233	178000
NCKUH178	NCK	3	0	41737	1991	2014	1	0	23	23.0034	23.0034	2	0	0	0	0	0	0		214	7370		214	7370
NCKUH18	NCK	3	0	40148	1981	2012	0	2	31	31.321	31.321	4	0	0	0	0	0	0		13	127000		13	127000
NCKUH181	NCK	3	0	41751	1988	2014	1	1	26	25.6235	25.6235	3	0	0	0	0	0	1		339	86400		339	86400
NCKUH183	NCK	3	0	41751	1990	2014	1	1	24	23.5346	23.5346	2	0	0	0	0	0	0		205	98700		205	98700
TSGH75	TSG	1	0	2014/7/8	1985	2014	1	1	29	28.7611	28.7611	3	0	0	0	0	0	0		718	12300		718	12300
NCKUH190	NCK	3	0	41786	1990	2014	1	1	24	23.551	23.551	2	0	0	0	0	0	1		225	38900		225	38900
TSGH74	TSG	1	0	2014/4/16	1984	2014	1	1	30	29.588	29.588	3	0	0	0	0	0	0		35	565000		61	565000
NCKUH192	NCK	3	0	41324	1988	2014	1	1	26	25.9521	25.9521	3	0	0	0	0	0	0		564	8820		336	37100
NCKUH194	NCK	3	0	41779	1992	2014	1	1	22	22.3217	22.3217	2	0	0	0	0	0	0		172	126000		172	126000
NCKUH196	NCK	3	0	41796	1993	2014	1	1	21	20.7748	20.7748	2	0	0	0	0	0	0		405	33800		405	33800
NCKUH202	NCK	3	0	41541	1982	2014	1	1	32	32.4764	32.4764	4	0	0	0	0	0	1		99	192000		99	192000
NCKUH203	NCK	3	0	40749	1988	2014	1	1	26	26.1136	26.1136	3	0	0	0	0	0	1		202	2160		202	2160
NCKUH206	NCK	3	0	41796	1989	2014	1	1	25	25.0349	25.0349	3	0	0	0	0	0	0		217	161000		217	161000
NCKUH207	NCK	3	0	41828	1994	2014	1	1	20	19.8138	19.8138	1	0	0	0	0	0	0		259	122000		259	122000
NCKUH208	NCK	3	0	39738	1985	2014	1	1	23	29.5195	29.5195	3	0	0	0	0	0	0		601	5660		88	109000
NCKUH21	NCK	3	0	40211	1992	2012	1	1	20	20.0192	20.0192	2	0	0	0	0	0	0					276	80600
NCKUH210	NCK	3	0	41828	1991	2014	1	1	23	23.1376	23.1376	2	0	0	0	0	0	0		516	78100		516	78100
NCKUH213	NCK	3	0	41870	1978	2014	1	1	36	35.9808	35.9808	5	0	0	0	0	0	0		24	209000		24	209000
NCKUH217	NCK	3	0	41779	1988	2014	1	1	26	25.8617	25.8617	3	0	0	0	0	0	0		463	26700		333	118000
NCKUH222	NCK	3	0	41878	1987	2014	1	1	27	27.551	27.551	3	0	0	0	0	0	0		281	33900		281	33900
NCKUH223	NCK	3	0	41878	1987	2014	1	1	27	27.1513	27.1513	3	0	0	0	0	0	0		2.7	16800		2217	16800
TSGH73	TSG	1	0	2013/9/30	1985	2014	1	1	29	29.0842	29.0842	3	0	0	0	0	0	0		592	23600		669	65400
NCKUH226	NCK	3	0	41873	1991	2014	1	1	23	22.8775	22.8775	2	0	0	0	0	0	0		479	109000		479	109000
NCKUH227	NCK	3	0	41864	1987	2014	1	1	26	27.5784	27.5784	3	0	0	0	0	0	0		18	725000		18	725000
NCKUH230	NCK	3	0	41878	1994	2014	1	1	20	20.4326	20.4326	2	0	0	0	0	0	0		367	38200		367	38200
NCKUH232	NCK	3	0	41635	1982	2014	1	2	32	32.6105	32.6105	4	0	0	0	0	1	0					347	13400
NCKUH233	NCK	3	0	41163	1985	2014	1	1	29	29.4237	29.4237	3	0	0	0	0	0	0		539	32400		335	34100
NCKUH247	NCK	3	0	41969	1990	2014	1	1	24	24.564	24.564	2	0	0	0	0	0	0		173	41000		173	41000
NCKUH249	NCK	3	0	41842	1989	2014	1	1	25	25.6619	25.6619	3	0	0	0	0	0	1		503	42100		442	39500
NCKUH252	NCK	3	0	41968	1992	2014	1	1	22	22.7433	22.7433	2	0	0	0	0		0		397	7260		397	7260
TSGH68	TSG	1	0	2014/4/28	1981	2014	1	1	33	33.0842	33.0842	4	0	0	0	0	0	0		48	10000000		48	10000000
NCKUH258	NCK	3	0	41997	1991	2015	1	1	24	23.8905	23.8905	2	0	0	0	0	0	1		37	1730000		37	1730000
NCKUH26	NCK	3	0	41149	1973	2012	1	1	39	39.1513	39.1513	5	1	0	0	0	0	0		273	175000		273	175000
NCKUH260	NCK	3	0	41243	1990	2015	1	1	25	24.1205	24.1205	2	0	0	0	0	0	1		436	152000		314	197000
NCKUH262	NCK	3	0	41800	1993	2015	1	1	22	21.7741	21.7741	2	0	0	0	0	0	0		541	26500		535	106000
NCKUH263	NCK	3	0	41471	1974	2015	1	1	41	40.2218	40.2218	6	0	0	0	0	0	1		501	381		385	8360
NCKUH265	NCK	3	0	41270	1987	2015	1	1	28	27.3101	27.3101	3	0	0	0	0	0	0		532	8460		443	13200
NCKUH27	NCK	3	0	41180	1986	2012	1	1	26	26.2669	26.2669	3	0	0	0	0	0	0		158	400000		158	400000
NCKUH270	NCK	3	0	42031	1995	2015	1	1	20	19.5154	19.5154	1	0	0	0	0	0	1		88	1750000		88	1750000
TSGH65	TSG	1	0	2014/4/8	1991	2014	1	0	22	22.3682	22.3682	2	0	0	0	0	0	0		234	12300		238	116
NCKUH275	NCK	3	0	42017	1992	2015	1	1	23	22.2998	22.2998	2	0	0	0	0	0	0		518	101000		518	101000
TSGH64	TSG	1	0	2014/3/28	1989	2014	1	1	25	24.8871	24.8871	2	0	0	0	0	0	0		310	6890		402	32
NCKUH279	NCK	3	0	42080	1979	2015	1	1	36	35.373	35.373	5	0	0	0	0	0	1		65	462000		65	462000
TSGH63	TSG	1	0	2014/4/10	1992	2014	1	1	22	21.8535	21.8535	2	0	0	0	0	0	0		360	2360		360	2360
NCKUH283	NCK	3	0	41205	1989	2015	1	1	26	26.141	26.141	3	0	0	0	0	0	0		500	245000		355	22800
NCKUH285	NCK	3	0	42080	1993	2015	1	1	22	21.8946	21.8946	2	0	0	0	0	0	0		282	87700		282	87700
NCKUH288	NCK	3	0	41975	1983	2015	1	1	32	31.2936	31.2936	4	0	0	0	0	0	1		266	200000		138	200000
TSGH124	TSG	1	0	2013/6/27	1986	2013	1	1	27	27.0144	27.0144	3	0	0	0	0	0	0		371	12100		371	12100
TSGH120	TSG	1	1	2016/4/20	1993	2016	1	1	23	22.6667	22.6667	2	0	0	0	0	0	0		243	112900		243	112900
TSGH119	TSG	1	1	2016/3/2	1988	2016	1	1	28	28.2628	28.2628	3	0	0	0	0	1	0		36	448900		36	448900
TSGH114	TSG	1	1	2016/1/26	1975	2016	1	1	41	40.4736	40.4736	6	1	0	0	0	0	0			73230			73230
NCKUH301	NCK	3	0	41150	1987	2015	1	1	28	27.5072	27.5072	3	0	0	0	0	0	1		213	10100		213	10100
TSGH112	TSG	1	1	2016/1/4	1993	2016	1	1	23	22.6146	22.6146	2	0	0	0	0	0	0		524	259		524	259
TSGH110	TSG	1	1	2013/5/7	1990	2016	1	1	26	25.9247	25.9247	3	0	0	0	0	0	1		644	54400		181	97950
NCKUH310	NCK	3	0	42130	1993	2015	1	1	22	22.3025	22.3025	2	0	0	0	0	0	0		533	3660		533	3660
TSGH109	TSG	1	1	2013/11/5	1970	2016	1	1	45	45.3607	45.3607	7	0	0	0	0	0	0		122	211700		122	211700
TSGH108	TSG	1	1	2016/1/22	1976	2016	1	1	39	39.1294	39.1294	5	0	0	0	0	0	0		40	283700		40	283700
NCKUH318	NCK	3	1	42130	1988	2015	1	0	27	27.0198	27.0198	3	0	0	0	0	0	0		303	20200		303	20200
NCKUH321	NCK	3	1	42144	1987	2015	1	1	28	27.9617	27.9617	3	0	0	0	0	0	1		323	136000		323	136000
NCKUH323	NCK	3	1	42004	1991	2015	1	1	24	23.9124	23.9124	2	0	0	0	0	0	0		367	37100		367	37100
NCKUH328	NCK	3	1	42206	1989	2015	1	1	26	26.0479	26.0479	3	0	0	0	0	0	1		154	303000		154	303000
NCKUH33	NCK	3	0	41121	1985	2012	1	1	27	27.77	27.77	3	0	0	0	0	0	0		356	565000		286
TCVGH66	TCV	2	1	42356	1982	2015	1	1	33.5479	33.525	33.525	4	0	0	0	0	0	0		15	167000		15	167000
NCKUH334	NCK	3	1	42052	1993	2015	1	1	22	22.3847	22.3847	2	0	0	0	0	0	0		436	22200		551	26900
NCKUH34	NCK	3	0	41184	1989	2012	1	1	23	23.7481	23.7481	2	0	0	0	0	0	0		138	476000		138	476000
NCKUH345	NCK	3	1	42045	1993	2015	1	1	22	22.204	22.204	2	0	0	0	0	0	1		428	245000		128	182000
NCKUH350	NCK	3	1	42137	1970	2015	1	1	45	44.8679	44.8679	6	0	0	0	0	0	0		509	8870		653	15300
NCKUH352	NCK	3	1	42283	1991	2015	1	1	24	24.1068	24.1068	2	0	0	0	0	0	0		569	32700		569	32700
NCKUH353	NCK	3	1	42276	1992	2015	1	1	23	22.924	22.924	2	0	0	0	0	0	0		297	56100		297	56100
NCKUH357	NCK	3	1	42096	1991	2015	1	1	24	24.397	24.397	2	0	0	0	0	0	0		461	11500		483	8310
NCKUH368	NCK	3	1	42294	1979	2015	1	3	36	35.9425	35.9425	5	0	0	0	0	0	0		269	238000		269	258000
TCVGH61	TCV	2	1	42305	1989	2015	1	1	26.6548	26.6366	26.6366	3	0	0	0	0	0	0		207	12700		207	12700
NCKUH39	NCK	3	0	40688	1988	2012	1	1	24	24.0411	24.0411	2	0	0	0	0	0	0		558	63200		444	138000
NCKUH42	NCK	3	0	41103	1990	2012	1	1	22	22.705	22.705	2	0	0	0	0	0	0		302	164000		302	164000
TCVGH59	TCV	2	1	2015/09/30	1977	2015	1	1	38.0137	37.9877	37.9877	5	0	0	0	0	0	0		144	179000		144	179000
NCKUH54	NCK	3	0	41156	1985	2013	1	1	28	28.0684	28.0684	3	0	0	0	0	0	1		154	59000		272	60300
NCKUH55	NCK	3	0	41191	1990	2013	1	1	23	22.1465	22.1465	2	0	0	0	0	0	0		212	405000		235	157000
TCVGH54	TCV	2	1	42164	1992	2015	1	1	23.0164	23.0007	23.0007	2	0	0	0	0	0	1		474	376000		276	352000
NCKUH58	NCK	3	0	40736	1990	2013	1	1	23	22.5681	22.5681	2	0	0	0	0	0	1		706	13500		360	141000
NCKUH6	NCK	3	0	41067	1991	2012	1	0	21	20.9665	20.9665	2	0	0	0	0	0	0		188	223000		188	223000
NCKUH68	NCK	3	0	40942	1988	2013	0	0	25	24.8214	24.8214	2	0	0	0	0	0	0		314	20200		267	73400
TCVGH51	TCV	2	1	42125	1993	2015	1	1	22	21.9849	21.9849	2	0	0	0	0	0	0		248	71100		248	71100
NCKUH72	NCK	3	0	41352	1981	2013	1	1	32	31.3648	31.3648	4	0	0	0	0	0	1		303	55100		303	55100
NCKUH93	NCK	3	0	41452	1991	2013	1	1	22	21.9001	21.9001	2	0	0	0	0	0	0		23	8040000		23	8040000
NCKUH97	NCK	3	0	39462	1987	2013	1	1	26	25.8864	25.8864	3	0	0	0	0	0	0		330	99700		332	9670
NTUH1	NTU	1	0		1988	2012	1	1	24	23.8522	23.8522	2	0	0	0	0	0	0					130.962	59600
TCVGH45	TCV	2	0	2015/03/03	1980	2015	1	1	34.8192	34.7953	34.7953	4	0	0	0	0	0	0		113	781000		113	781000
NTUH1003	NTU	1	1		1996	2015	1	1	19	19.4771	19.4771	1	0	0	0	0	0	0					286.192	319000
NTUH1009	NTU	1	1		1990	2015	1	1	25	25.4018	25.4018	3	1	0	0	0	0	1					50.568	170000
NTUH1016	NTU	1	1		1988	2015	1	1	27	27.0965	27.0965	3	0	0	0	0	0	0					565.474	72500
TCVGH44	TCV	2	0	42045	1985	2015	1	1	30.0767	30.0561	30.0561	4	0	0	0	0	0	1		423	144000		423	144000
NTUH1023	NTU	1	1		1986	2015	1	1	29	29.3306	29.3306	3	0	0	0	0	0	0					134.062	16900
NTUH1025	NTU	1	1		1996	2015	1	1	19	19.0746	19.0746	1	0	0	0	0	0	0					372.128	14600
NTUH1038	NTU	1	1		1985	2016	1	1	31	30.8994	30.8994	4	0	0	0	0	0	1					262.346	15400
NTUH104	NTU	1	0		1992	2012	1	1	20	20.501	20.501	2	0	0	0	0	0						331.884	93500
NTUH1042	NTU	1	1		1991	2016	1	1	25	24.9938	24.9938	2	0	0	0	0	0	0					81.6192	1800000
NTUH1043	NTU	1	1		1996	2016	1	1	20	19.5647	19.5647	1	1	0	0	0	0						212.657	25157
NTUH1045	NTU	1	1		1994	2016	1	1	22	22.0123	22.0123	2	0	0	0	0	0	0					218.182	165000
NTUH1047	NTU	1	1		1992	2016	1	1	24	24.0383	24.0383	2	0	0	0	0	0	1					415.562	68100
NTUH1049	NTU	1	1		1989	2016	1	1	27	26.6366	26.6366	3	0	0	0	0	0	1					332.14	160000
NTUH1054	NTU	1	1		1994	2016	1	1	22	21.6044	21.6044	2	0	0	0	0	0	0					556.265	104
NTUH1056	NTU	1	1		1988	2016	1	1	28	27.5702	27.5702	3	0	0	0	0	0						76.3752	25100
NTUH1057	NTU	1	1		1986	2016	1	1	30	29.4593	29.4593	3	0	0	0	0	0	1					391.644	124000
NTUH1064	NTU	1	1		1990	2016	1	1	26	25.4127	25.4127	3	0	0	0	0	0	1					1037.74	38700
NTUH1067	NTU	1	1		1984	2016	1	1	32	31.822	31.822	4	1	0	0	0	0	1					20.628	549000
NTUH1068	NTU	1	1		1991	2016	1	1	25	24.8214	24.8214	2	0	0	0	0	0	0					306.072	148000
NTUH1069	NTU	1	1		1986	2016	1	1	30	29.8042	29.8042	3	0	0	0	0	0	1					270.468	112000
NTUH1071	NTU	1	1		1996	2016	1	1	20	19.6194	19.6194	1	0	0	0	0	0	1					710.099	25900
NTUH1073	NTU	1	1		1993	2016	1	1	23	22.3354	22.3354	2	0	0	0	0	0						231.831	25400
NTUH1075	NTU	1	1		1977	2016	1	1	39	38.8665	38.8665	5	0	0	0	0	0						303.794	271000
NTUH1085	NTU	1	1		1968	2016	1	1	48	47.5455	47.5455	7	0	0	0	0	0	0					498.691	64300
NTUH1086	NTU	1	1		1993	2016	1	1	23	23.3046	23.3046	2	0	0	0	0	0						218.096	91800
NTUH1087	NTU	1	1		1989	2016	1	1	27	27.3566	27.3566	3	0	0	0	0	0						272.412	73200
NTUH1089	NTU	1	1		1978	2016	1	1	38	38.0205	38.0205	5	0	0	0	0	0	1					95.04	24600
NTUH1092	NTU	1	1		1991	2016	1	1	25	25.0623	25.0623	3	0	0	0	0	0	0					361.56	15800
NTUH1097	NTU	1	1		1985	2016	1	1	31	30.7132	30.7132	4	0	0	0	0	0	1					313.107	35600000
NTUH1101	NTU	1	1		1981	2016	1	1	35	35.1431	35.1431	5	1	0	0	0	0	1					14.16	123000
NTUH1103	NTU	1	1		1988	2016	1	1	28	27.7673	27.7673	3	0	0	0	0	0	0					267.54	8070
NTUH1105	NTU	1	1		1995	2016	1	1	21	21.013	21.013	2	0	0	0	0	0	1					120.627	207000
NTUH116	NTU	1	0		1967	2012	1	2	45	45.2813	45.2813	7	1	0	0	0	0	0					284.305	16200
NTUH118	NTU	1	0		1972	2012	1	1	40	40.5695	40.5695	6	0	0	0	0	0	0					289.307	343000
NTUH12	NTU	1	0		1986	2012	1	1	26	25.5797	25.5797	3	0	0	0	0	0	0					258.817	34100
NTUH122	NTU	1	0		1986	2012	1	1	26	26.8693	26.8693	3	0	0	0	0	0	0					220.828	11800
NTUH129	NTU	1	0		1988	2012	1	1	24	24.8789	24.8789	2	0	0	0	0	0	0					275.4	19400
NTUH130	NTU	1	0		1978	2012	1	1	34	34.4476	34.4476	4	0	0	0	0	0	0					256.09	9900
NTUH133	NTU	1	0		1987	2012	1	1	25	25.347	25.347	3	0	0	0	0	0	1					261.504	609000
NTUH138	NTU	1	0		1981	2012	1	1	31	31.3128	31.3128	4	0	0	0	0	0	0					327.309	6220
NTUH147	NTU	1	0		1991	2012	1	1	21	21.8179	21.8179	2	0	0	0	0	0	0					389.006	287000
NTUH151	NTU	1	0		1974	2012	1	1	38	38.4093	38.4093	5	0	0	0	0	0	0					334.854	36800
NTUH156	NTU	1	0		1990	2013	1	1	23	22.4559	22.4559	2	0	0	0	0	0	0					206.712	61300
NTUH159	NTU	1	0		1978	2013	1	1	35	34.8392	34.8392	4	0	0	0	0	0	0					8.757	288000
NTUH164	NTU	1	0		1968	2013	1	1	45	44.1259	44.1259	6	1	0	0	0	0	0					385.803	72800
NTUH168	NTU	1	0		1974	2013	1	1	39	38.5845	38.5845	5	1	0	0	0	0	1					276.318	215000
NTUH170	NTU	1	0		1992	2013	1	1	21	20.9117	20.9117	2	0	0	0	0	0	0					264.614	15000
NTUH177	NTU	1	0		1989	2013	1	1	24	23.1403	23.1403	2	0	0	0	0	0	0					323.692	36300
NTUH19	NTU	1	0		1989	2012	1	1	23	22.6366	22.6366	2	0	0	0	0	0	0					174.876	232000
NTUH192	NTU	1	0		1985	2013	1	1	28	27.2553	27.2553	3	0	0	0	0	0	1					308.491	20100
NTUH195	NTU	1	0		1970	2013	1	1	43	42.6639	42.6639	6	0	0	0	0	0	0					24.5367	475000
NTUH203	NTU	1	0		1970	2013	1	1	43	42.4394	42.4394	6	1	0	0	0	0	0					185.742	116000
NTUH211	NTU	1	0		1990	2013	1	1	23	22.4613	22.4613	2	0	0	0	0	0	0					393.414	20400
NTUH212	NTU	1	0		1988	2013	1	1	25	24.6105	24.6105	2	0	0	0	0	0	1					336.134	80800
NTUH217	NTU	1	0		1986	2013	1	1	27	26.4367	26.4367	3	0	0	0	0	0	0					398.271	146000
NTUH220	NTU	1	0		1972	2013	1	1	41	40.4736	40.4736	6	1	0	0	0	0	0					495.829	40000
NTUH229	NTU	1	0		1992	2013	1	1	21	21.0924	21.0924	2	0	0	0	0	0	0					47.554	134000
NTUH237	NTU	1	0		1981	2013	0	0	32	32.011	32.011	4	0	0	0	0	0	0					411.232	196000
NTUH238	NTU	1	0		1986	2013	1	1	27	26.7406	26.7406	3	0	0	0	0	0	0					151.877	66800
NTUH24	NTU	1	0		1992	2012	1	1	20	19.5209	19.5209	1	0	0	0	0	0	1					648.394	75700
NTUH242	NTU	1	0		1976	2013	1	1	37	36.7036	36.7036	5	0	0	0	0	0	0					416.882	197000
NTUH243	NTU	1	0		1949	2013	0	3	64	63.499	63.499	10	1	0	0	0	0	0					601.241	21600
NTUH250	NTU	1	0		1989	2013	1	1	24	23.5921	23.5921	2	0	0	0	0	0	0					398.112	22900000
NTUHHC4	NTUHC	1	0	41275	1994	2013	1	1	18.4444	18.4422	18.4422	1	0	0	0	0	0	0		414	134000		414	134000
NTUH254	NTU	1	0		1985	2013	1	1	28	27.7153	27.7153	3	0	0	0	0	0						263.282	79100
NTUH258	NTU	1	0		1982	2013	1	1	31	30.8172	30.8172	4	0	0	0	0	0	1					434.617	58700
NTUH259	NTU	1	0		1978	2013	1	1	35	34.6639	34.6639	4	0	0	0	0	0	0					208.425	64800
NTUH262	NTU	1	0		1990	2013	1	1	23	22.8665	22.8665	2	0	0	0	0	0	0					40.8672	1190000
NTUH265	NTU	1	0		1990	2013	1	1	23	23.1102	23.1102	2	0	0	0	0	0	1					665.434	35300
NTUH268	NTU	1	0		1990	2013	1	1	23	23.1923	23.1923	2	0	0	0	0	0	0					393.94	12300
NTUH271	NTU	1	0		1980	2013	1	1	33	33.1225	33.1225	4	0	0	0	0	0	0					639.014	23000
NTUH278	NTU	1	0		1989	2013	1	1	24	24.293	24.293	2	0	0	0	0	0	0					91.8148	138000
NTUH280	NTU	1	0		1989	2013	1	1	24	23.7153	23.7153	2	0	0	0	0	0						2.166	208000
NTUH299	NTU	1	0		1970	2013	1	0	43	42.6913	42.6913	6	0	0	0	0	0	0					40.2318	190000
NTUH301	NTU	1	0		1991	2013	1	1	22	22.1574	22.1574	2	0	0	0	0	0	0					15.4808	1340000
NTUH307	NTU	1	0		1992	2013	1	1	21	21.4346	21.4346	2	0	0	0	0	0	0					374.652	3660
NTUH31	NTU	1	0		1990	2012	1	1	22	21.7878	21.7878	2	0	0	0	0	0	1					139.874	10000
NTUH311	NTU	1	0		1994	2013	1	1	19	19.3676	19.3676	1	0	0	0	0	0	0					371.956	43500
NTUH317	NTU	1	0		1971	2013	1	1	42	42.1054	42.1054	6	0	0	0	0	0	0					37.03	714000
NTUH319	NTU	1	0		1993	2013	1	1	20	19.8248	19.8248	1	0	0	0	0	1	0					484.055	17700
NTUH323	NTU	1	0		1987	2013	1	1	26	25.807	25.807	3	0	0	0	0	0	1					287.812	58900
NTUH327	NTU	1	0		1983	2013	1	1	30	30.5982	30.5982	4	0	0	0	0	0	0					17.1306	581000
NTUH332	NTU	1	0		1986	2013	1	1	27	27.3183	27.3183	3	0	0	0	0	0	1					235.224	8670
NTUH337	NTU	1	0		1988	2013	1	1	25	25.1472	25.1472	3	0	0	0	0	0	0					432.638	175000
NTUH364	NTU	1	0		1990	2013	1	1	23	22.8364	22.8364	2	0	0	0	0	0	0					237.857	25200
NTUH365	NTU	1	0		1982	2013	1	1	31	31.5264	31.5264	4	1	0	0	0	0	1					252.014	144000
NTUH369	NTU	1	0		1989	2013	1	1	24	23.9726	23.9726	2	1	0	0	0	0	0					353.717	42400
NTUH372	NTU	1	0		1985	2013	1	1	28	27.8713	27.8713	3	0	0	0	0	0	1					222.277	98500
NTUH379	NTU	1	0		1991	2013	1	1	22	22.7324	22.7324	2	0	0	0	0	0	0					343.824	104000
NTUHHC36	NTUHC	1	1	41579	1988	2015	1	0	26.7528	26.7515	26.7515	3	0	0	0	0	0	0		798	7790		559	42200
NTUH382	NTU	1	0		1991	2013	1	1	22	22.6858	22.6858	2	0	0	0	0	0	0					503.88	20400
NTUH387	NTU	1	0		1990	2013	1	1	23	23.0034	23.0034	2	0	0	0	0	0	0					338.113	46400
NTUH394	NTU	1	0		1981	2013	1	1	32	32.2409	32.2409	4	1	0	0	0	0	1					105.12	1400000
NTUH395	NTU	1	0		1990	2013	1	0	23	23.206	23.206	2	0	0	0	0	0	0					63.986	547000
NTUH396	NTU	1	0		1990	2013	1	1	23	23.4059	23.4059	2	0	0	0	0	0	0					235.368	502000
NTUH402	NTU	1	0		1994	2013	1	1	19	19.7235	19.7235	1	0	0	0	0	0	1					278.432	187000
NTUH404	NTU	1	0		1986	2013	1	1	27	27.0856	27.0856	3	0	0	0	0	0	0					270.635	151000
NTUH411	NTU	1	0		1984	2013	1	1	29	29.5852	29.5852	3	0	0	0	0	0	0					218.131	65100
NTUH418	NTU	1	0		1966	2013	1	1	47	47.2416	47.2416	7	0	0	0	0	0	0					93.24	159000
NTUH419	NTU	1	0		1980	2013	1	1	33	33.755	33.755	4	0	0	0	0	0	1					370.051	27500
NTUHHC3	NTUHC	1	1	42397	1996	2016	1	1	19.9528	19.9562	19.9562	1	0	0	0	0	0	0		469	86000		469	86000
NTUH443	NTU	1	0		1977	2014	1	1	37	36.3039	36.3039	5	1	0	0	0	0	0					49.6944	211000
NTUH452	NTU	1	0		1980	2014	1	1	34	33.5989	33.5989	4	0	0	0	0	1	0					262.918	16200
NTUH465	NTU	1	0		1986	2014	1	1	28	28.0356	28.0356	3	0	0	0	0	0	0					159.694	410000
NTUHHC27	NTUHC	1	0	40969	1989	2014	1	1	25.1611	25.1608	25.1608	3	0	0	0	0	0	0		628	79000		201	79900
NTUH471	NTU	1	0		1988	2014	1	1	26	25.7358	25.7358	3	0	0	0	0	0	0					366.016	12400
NTUHHC23	NTUHC	1	1	42171	1990	2015	1	0	25.0028	25.0021	25.0021	3	0	0	0	0	0	0		23	163000		23	163000
NTUH478	NTU	1	0		1987	2014	1	1	27	26.7269	26.7269	3	1	0	0	0	1	0					76.2816	39400
NTUH480	NTU	1	0		1970	2014	1	1	44	43.1951	43.1951	6	1	0	0	0	0	0					88.2	5500000
NTUH484	NTU	1	0		1988	2014	1	1	26	25.7851	25.7851	3	0	0	0	0	0	0					278.435	20500
NTUH49	NTU	1	0		1982	2012	1	1	30	30.5845	30.5845	4	0	0	0	0	0	0					194.04	209000
NTUH490	NTU	1	0		1988	2014	1	1	26	25.6099	25.6099	3	0	0	0	0	0	1					307.82	14300
NTUH498	NTU	1	0		1992	2014	1	1	22	22.089	22.089	2	0	0	0	0	0	0					281.811	112000
NTUH511	NTU	1	0		1981	2014	1	1	33	32.8049	32.8049	4	0	0	0	0	0	0					314.958	88400
NTUH520	NTU	1	0		1982	2014	1	1	32	32.2355	32.2355	4	0	0	0	0	0	0					307.61	40500
NTUH530	NTU	1	0		1991	2014	1	1	23	22.36	22.36	2	0	0	0	0	0	0					257.58	216000
NTUH531	NTU	1	0		1991	2014	1	1	23	22.5927	22.5927	2	0	0	0	0	0	0					273.212	246000
NTUH536	NTU	1	0		1989	2014	1	1	25	24.8898	24.8898	2	0	0	0	0	0	0					380.87	42500
NTUH538	NTU	1	0		1988	2014	1	1	26	25.5305	25.5305	3	0	0	0	0	0	0					33.5336	365000
NTUH539	NTU	1	0		1988	2014	1	1	26	25.7467	25.7467	3	0	0	0	0	0	0					468.528	12700
NTUH545	NTU	1	0		1990	2014	1	1	24	24.3285	24.3285	2	0	0	0	0	0	0					887.644	1270
NTUH554	NTU	1	0		1990	2014	1	1	24	23.6413	23.6413	2	0	0	0	0	0	0					342.023	674000
NTUH559	NTU	1	0		1990	2014	1	1	24	24.4162	24.4162	2	0	0	0	0	0	1					415.293	54500
NTUH561	NTU	1	0		1985	2014	1	1	29	28.5175	28.5175	3	0	0	0	0	0	0					407.983	84300
NTUH568	NTU	1	0		1994	2014	1	1	20	20.2984	20.2984	2	0	0	0	0	0	1					665.799	11600
NTUH573	NTU	1	0		1990	2014	1	1	24	24.2437	24.2437	2	0	0	0	0	0	0					434.248	3500
NTUHHC21	NTUHC	1	1	42346	1990	2016	1	1	25.4833	25.4867	25.4867	3	0	0	0	0	0	0		480	5280		480	5280
NTUH60	NTU	1	0		1984	2012	1	1	28	27.6742	27.6742	3	0	0	0	0	0						61.248	1770000
NTUH603	NTU	1	0		1988	2014	1	1	26	25.6893	25.6893	3	0	0	0	0	0	1					256.077	29900
NTUH607	NTU	1	0		1992	2014	1	1	22	22.3135	22.3135	2	0	0	0	0	0	0					356.621	66800
NTUH613	NTU	1	0		1989	2014	1	1	25	24.9692	24.9692	2	0	0	0	0	0	0					280.426	223
NTUH614	NTU	1	0		1989	2014	1	1	25	25.462	25.462	3	0	0	0	0	0	1					119.511	5920000
NTUH617	NTU	1	0		1992	2014	1	1	22	22.2834	22.2834	2	0	0	0	0	0	0					375.918	105000
NTUH622	NTU	1	0		1991	2014	1	0	23	22.768	22.768	2	1	0	0	0	0	0					326.167	47300
NTUH63	NTU	1	0		1951	2012	1	1	61	60.7146	60.7146	10	1	0	0	0	0	0					39.36	987000
NTUHHC2	NTUHC	1	1	41640	1996	2016	1	1	19.7111	19.7098	19.7098	1	0	0	0	0	0	0		245	9000
NTUH64	NTU	1	0		1968	2012	1	1	44	44.2464	44.2464	6	0	0	0	0	0	0					193.44	117000
NTUH640	NTU	1	0		1994	2014	1	1	20	19.9398	19.9398	1	0	0	0	0	0	0					303.01	34800
NTUH646	NTU	1	0		1993	2014	1	1	21	21.1855	21.1855	2	0	0	0	0	0	0					350.752	99500
NTUH648	NTU	1	0		1983	2014	1	1	31	31.2526	31.2526	4	1	0	0	0	0	0					60.2112	293000
NTUHHC16	NTUHC	1	1	42312	1991	2015	1	3	24.9556	24.9528	24.9528	2	0	0	0	0	0	0		265	23100		265	23100
NTUH653	NTU	1	0		1978	2014	1	1	36	36.2984	36.2984	5	0	0	0	0	0	0					264.726	151000
NTUH656	NTU	1	0		1995	2014	1	1	19	19.5455	19.5455	1	0	0	0	0	0	0					161.143	11500000
NTUH657	NTU	1	0		1987	2014	1	1	27	27.3648	27.3648	3	0	0	0	0	0	1					463.003	1340000
NTUHHC1	NTUHC	1	1	42361	1997	2016	1	1	18.6056	18.6037	18.6037	1	0	0	0	0	0	0		298	890000		298	890000
NTUH661	NTU	1	0		1980	2014	1	1	34	34.7023	34.7023	4	0	0	0	0	0	0					28.875	448000
NTUH663	NTU	1	0		1983	2014	1	1	31	31.8248	31.8248	4	0	0	0	0	0	1					24.345	314000
NTUH664	NTU	1	0		1988	2014	1	1	26	26.7296	26.7296	3	0	0	0	0	0	1					571.428	88100
NTUH665	NTU	1	0		1974	2014	1	1	28	40.5859	40.5859	6	0	0	0	0	0	1					571.428	88100
NTUH666	NTU	1	0		1984	2014	1	1	30	30.4367	30.4367	4	0	0	0	0	0	0					379.323	1430
NTUH672	NTU	1	0		1988	2014	1	1	26	26.371	26.371	3	0	0	0	0	0	0					402.96	45700
NTUH674	NTU	1	0		1988	2014	1	1	26	26.423	26.423	3	0	0	0	0	0	0					320.712	24600
NTUH675	NTU	1	0		1978	2014	1	1	36	36.6735	36.6735	5	1	0	0	0	0	0					107.03	3200000
NTUH685	NTU	1	0		1980	2014	1	1	34	34.7543	34.7543	4	0	0	0	0	0	0					345.421	83100
NTUH694	NTU	1	0		1989	2014	1	1	25	25.1088	25.1088	3	0	0	0	0	0	1					370.928	31900
NTUH696	NTU	1	0		1968	2014	1	1	46	46.6639	46.6639	7	0	0	0	0	0	0					279.9	192000
NTUH700	NTU	1	0		1987	2014	1	1	27	27.0773	27.0773	3	0	0	0	0	0	1					491.213	6970
NTUH701	NTU	1	0		1978	2014	1	1	36	36.3094	36.3094	5	0	0	0	0	0	0					153	283000
NTUH703	NTU	1	0		1992	2014	1	1	22	22.4449	22.4449	2	0	0	0	0	0	1					523.92	346000
NTUH705	NTU	1	0		1994	2015	1	1	21	20.2656	20.2656	2	0	0	0	0	0	0					72.8028	279000
NTUH708	NTU	1	0		1987	2015	1	1	28	28.0082	28.0082	3	0	0	0	0	0	0					384.186	13500
NTUH71	NTU	1	0		1991	2012	1	1	21	21.1389	21.1389	2	0	0	0	0	0	0					166.5	30700
NTUH710	NTU	1	0		1990	2015	1	1	25	25.0021	25.0021	3	0	0	0	0	0	0					291.161	445000
NTUH992	NTU	1	1		1993	2015	1	1	22	22.6229	22.6229	2	0	0	0	0	0	0					78.0747	900000
NTUH717	NTU	1	0		1972	2015	1	1	43	42.1958	42.1958	6	0	0	0	0	0	0					412.728	58300
NTUH718	NTU	1	0		1968	2015	1	1	47	46.2204	46.2204	7	0	0	0	0	0	0					16.5088	108000
NTUH724	NTU	1	0		1991	2015	1	1	24	23.1075	23.1075	2	0	0	0	0	0	0					610.932	>10000000
NTUH990	NTU	1	1		1979	2015	1	1	36	36.6708	36.6708	5	0	0	0	0	0	0					497.49	4900
NTUH729	NTU	1	0		1981	2015	1	1	34	33.7851	33.7851	4	1	0	0	0	0	0					68.0336	105000
NTUH734	NTU	1	0		1972	2015	1	1	43	42.9049	42.9049	6	1	0	0	0	0	1					37.932	145000
NTUH735	NTU	1	0		1991	2015	1	1	24	23.4196	23.4196	2	0	0	0	0	0	1					224.928	99700
NTUH746	NTU	1	0		1988	2015	0	0	27	27.1677	27.1677	3	0	0	0	0	0	0					264.38	161000
NTUH749	NTU	1	0		1974	2015	1	1	41	41.1006	41.1006	6	1	0	0	0	0	0					376.151	4120
NTUH75	NTU	1	0		1991	2012	1	1	21	21.3306	21.3306	2	0	0	0	0	0	1					237.01	311000
NTUH750	NTU	1	0		1990	2015	1	1	25	24.4736	24.4736	2	0	0	0	0	1	1					263.399	182000
NTUH755	NTU	1	0		1989	2015	1	1	26	25.5195	25.5195	3	0	0	0	0	0	0					194.024	10200
NTUH760	NTU	1	0		1972	2015	1	1	43	42.2533	42.2533	6	0	0	0	0	0	0					453.622	14800
NTUH761	NTU	1	0		1989	2015	1	1	26	25.796	25.796	3	0	0	0	0	0	0					369.205	30500
NTUH762	NTU	1	0		1993	2015	1	1	22	21.5332	21.5332	2	0	0	0	0	0	0					262.683	1390000
NTUH765	NTU	1	0		1987	2015	1	1	28	27.7235	27.7235	3	0	0	0	0	0	0					638.724	44000
NTUH770	NTU	1	0		1995	2015	1	1	20	19.822	19.822	1	0	0	0	0	0	0					235.045	20800
NTUH780	NTU	1	0		1983	2015	1	1	32	31.7728	31.7728	4	0	0	0	0	0	1					169.298	137000
NTUH785	NTU	1	0		1988	2015	1	1	27	26.4038	26.4038	3	0	0	0	0	0	0					296.694	71300
NTUH786	NTU	1	0		1992	2015	1	1	23	22.8775	22.8775	2	0	0	0	0	0	0					514.483	70500
NTUH796	NTU	1	0		1984	2015	1	1	31	31.1923	31.1923	4	0	0	0	0	0	0					506.124	39400
NTUH80	NTU	1	0		1981	2012	1	1	31	30.9158	30.9158	4	0	0	0	0	0	0					258.937	24200
NTUH81	NTU	1	0		1966	2012	1	1	46	45.8754	45.8754	7	1	0	0	0	0	0					193.709	1110000
NTUH977	NTU	1	1		1984	2015	1	1	31	31.1184	31.1184	4	0	0	0	0	1	1					67.1055	587000
NTUH828	NTU	1	0		1981	2015	1	1	34	33.6071	33.6071	4	0	0	0	0	0	0					303.943	1200000
NTUH829	NTU	1	0		1976	2015	1	1	39	39.1129	39.1129	5	0	0	0	0	0	0					29.7904	584000
NTUH830	NTU	1	0		1956	2015	0	0	59	58.475	58.475	9	1	0	0	0	0	0					210.983	111000
NTUH840	NTU	1	1		1989	2015	1	1	26	26.2971	26.2971	3	0	0	0	0	0	0					260.707	60600
NTUH843	NTU	1	1		1976	2015	0	0	39	38.6338	38.6338	5	0	0	0	0	0	0					393.613	16400
NTUH846	NTU	1	1		1988	2015	1	1	27	26.9459	26.9459	3	0	0	0	0	0	0					308.438	25100
NTUH847	NTU	1	1		1970	2015	1	1	45	44.8624	44.8624	6	0	0	0	0	0	0					141.494	48100
NTUH85	NTU	1	0		1980	2012	1	1	32	32.4901	32.4901	4	1	0	0	0	0	0					284.575	145000
NTUH850	NTU	1	1		1987	2015	1	1	28	28.2984	28.2984	3	0	0	0	0	0	0					432.432	19000
NTUH974	NTU	1	1		1972	2015	1	1	43	43.1622	43.1622	6	0	0	0	0	0	0					256.09	33400
NTUH853	NTU	1	1		1986	2015	1	1	29	28.8569	28.8569	3	0	0	0	0	0	0					176.563	40500
NTUH854	NTU	1	1		1990	2015	1	1	25	25.1061	25.1061	3	0	0	0	0	0	0					464.091	127000
NTUH857	NTU	1	1		1991	2015	1	1	24	24.1971	24.1971	2	0	0	0	0	0	0					136.188	82800
NTUH859	NTU	1	1		1971	2015	1	1	44	43.5565	43.5565	6	1	0	0	0	0	0					55.605	607000
NTUH864	NTU	1	1		1989	2015	1	1	26	26.1793	26.1793	3	1	0	0	0	0	1					501.124	58900
NTUH866	NTU	1	1		1986	2015	1	1	29	28.6626	28.6626	3	1	0	0	0	0	1					148.255	9210
NTUH867	NTU	1	1		1985	2015	1	1	30	29.807	29.807	3	0	0	0	0	0	0					165.197	56700
NTUH870	NTU	1	1		1990	2015	1	1	25	25.5003	25.5003	3	0	0	0	0	0	0					524.619	2210
NTUH871	NTU	1	1		1986	2015	1	1	29	29.2621	29.2621	3	0	0	0	0	0	0					635.976	39600
NTUH875	NTU	1	1		1987	2015	1	1	28	28.0548	28.0548	3	0	0	0	0	0	0					400.158	156000
NTUH877	NTU	1	1		1994	2015	1	1	21	21.462	21.462	2	0	0	0	0	0	0					90.519	>10000000
NTUH969	NTU	1	1		1982	2015	1	1	33	33.0349	33.0349	4	0	0	0	0	0	0					473.335	7620
NTUH896	NTU	1	1		1991	2015	1	1	24	23.948	23.948	2	0	0	0	0	0	0					1001.8	1290
NTUH906	NTU	1	1		1990	2015	1	1	25	25.5222	25.5222	3	0	0	0	0	0	0					526.038	55000
NTUH965	NTU	1	1		1991	2015	1	1	24	24.7173	24.7173	2	0	0	0	0	0	0					464.31	77100
NTUH917	NTU	1	1		1975	2015	1	1	40	40.1697	40.1697	6	0	0	0	0	0	1					535.837	40600
NTUH920	NTU	1	1		1983	2015	1	1	32	32.1095	32.1095	4	0	0	0	0	0						61.218	20300
NTUH926	NTU	1	1		1985	2015	1	1	30	30.1875	30.1875	4	0	0	0	0	0	0					417.2	10100
NTUH960	NTU	1	1		1994	2015	1	1	21	21.5496	21.5496	2	0	0	0	0	0	1					477.843	57600
NTUH931	NTU	1	1		1991	2015	1	1	24	24.5038	24.5038	2	0	0	0	0	0	0					486.265	4070000
NTUH932	NTU	1	1		1988	2015	1	1	27	27.2416	27.2416	3	0	0	0	0	0	0					598.5	13800
NTUH96	NTU	1	0		1979	2012	1	1	33	33.3415	33.3415	4	0	0	0	0	0	0					215.865	114000
NTUH939	NTU	1	1		1991	2015	1	1	24	24.4271	24.4271	2	0	0	0	0	0	0					694.83	37600
NTUH94	NTU	1	0		1977	2012	1	1	35	35.1485	35.1485	5	0	0	0	0	0	0					40.5093	120000
NTUH958	NTU	1	1		1990	2015	1	1	25	25.3306	25.3306	3	0	0	0	0	0	0					255.753	12900
NTUH945	NTU	1	1		1972	2015	1	3	43	43.0664	43.0664	6	0	0	0	0	0	1					7.476	1470000
NTUH957	NTU	1	1		1989	2015	1	1	26	26.319	26.319	3	0	0	0	0	0	0					208.278	69300
NTUH947	NTU	1	1		1986	2015	1	1	29	29.4867	29.4867	3	0	0	0	0	0	0					266.25	217000
NTUH948	NTU	1	1		1989	2015	1	1	26	26.757	26.757	3	0	0	0	0	0	0					118.877	238000
NTUH950	NTU	1	1		1981	2015	1	1	34	34.7652	34.7652	4	0	0	0	0	0	0					335.213	1870000
CCH103	CCH	2	0	38534	1968	2013	1	2	45.7068	45.6756	45.6756	7	1	1	0	0	1	0		317	23338		307	11576
CCH124	CCH	2	0	39381	1977	2014	1	2	36.7507	36.7255	36.7255	5	0	1	0	0	1	1		248	16600		185	37720
CCH35	CCH	2	0	41255	1982	2012	1	1	30.5425	30.5216	30.5216	4	0	1	0	0	0	1		178	166631		178	166631
CCH44	CCH	2	0	41325	1992	2013	1	3	20.5918	20.5777	20.5777	2	0	1	0	0	0	1		89	47071		89	47071
CCH78	CCH	2	0	38534	1980	2013	1	2	32.9178	32.8953	32.8953	4	0	1	0	0	1	0
CCH95	CCH	2	0	39370	1976	2013	1	2	37.2082	37.1828	37.1828	5	0	1	0	0	1	0		486	476		165	1834
CM10	CM	3	0	2011/9/19	1964	2012	1	0	49	48.8022	48.8022	7	0	1	0	0	0	0		206	391000
CM112	CM	3	0	2006/4/17	1973	2014	1	0	41	41.0815	41.0815	6	0	1	0	0	1	0		348.7			331	127
CM126	CM	3	1	2015/5/5	1971	2015	1	1	44	44.3751	44.3751	6	0	1	0	0	0	1
CM127	CM	3	1	2010/5/19	1976	2015	1	2	39	39.0198	39.0198	5	0	1	0	0	1	0		461	11732
CM2	CM	3	0	2010/9/20	1986	2013	1	1	27	27.6304	27.6304	3	0	1	0	0	1	0		537	9330
CM36	CM	3	0	2012/10/1	1984	2014	1	0	30	29.9329	29.9329	3	0	1	0	0	0	0		435	68059		159	104779
CM44	CM	3	0	2013/2/4	1975	2015	1	1	40	39.7755	39.7755	5	0	1	0	0	0	1		601	49107		481	123292
CM52	CM	3	0	2013/4/11	1958	2013	1	1	55	55.3402	55.3402	9	0	1	0	0	0	0		231	1229474		192	1589833
CM65	CM	3	0	2013/6/14	1989	2013	1	1	24	24.1889	24.1889	2	0	1	0	0	0	1		433	197
CM71	CM	3	0	2013/7/18	1976	2014	1	1	38	37.629	37.629	5	0	1	0	0	0	0		486	120595		287	234580
CM77	CM	3	0	2013/11/4	1982	2013	1	1	31	31.5975	31.5975	4	0	1	0	0	0	1		170	300330		170	300330
CM79	CM	3	0	2013/12/26	1966	2014	1	1	48	47.1348	47.1348	7	0	1	0	0	0	0		120	49695		120	49695
CYCH43	CYC	3	1	41929	1989	2015	1	1	26	25.6838	25.6838	3	1	1	0	0	0	0					306	287000
CYCH75	CYC	3	1	42250	1997	2015	1	1	18	18.2697	18.2697	1	0	1	0	0	0	0		374	7490		374	7490
FEMH160	FEM	1	0	32980	1990	2012	1	1	22.55	22.5544	22.5544	2	0	1	0	0	0	0					87.3642	1270000
FEMH46	FEM	1	0	30127	1982	2015	1	1	32.7639	32.7611	32.7611	4	0	1	0	0	0	1					262.656	161000
FEMH86	FEM	1	0	33736	1992	2013	1	1	21.2944	21.295	21.295	2	0	1	0	0	0	0					16.6129	467000
FEMH91	FEM	1	1	34123	1993	2015	1	1	22.0056	22.0041	22.0041	2	0	1	0	0	0	0					89.92	55400
NCKUH102	NCK	3	0	41066	1965	2013	1	1	48	47.989	47.989	7	1	1	0	0	0	0		420	258000		386	131000
NCKUH16	NCK	3	0	41129	1973	2012	1	1	39	38.6174	38.6174	5	0	1	0	0	0	0		121	1160000		121	1160000
NTUH101	NTU	1	0		1982	2012	1	1	30	29.911	29.911	3	1	1	0	0	0	1					145.58	449100
NTUH1061	NTU	1	1		1981	2016	1	1	35	34.8556	34.8556	4	0	1	0	0	0	0					56.55	95900
NTUH131	NTU	1	0		1980	2012	1	1	32	32.8898	32.8898	4	1	1	0	0	0	1					5.589	137000
NTUH202	NTU	1	0		1972	2013	1	1	41	40.8679	40.8679	6	0	1	0	0	0						208.202	62300
NTUHHC38	NTUHC	1	0	41395	1988	2014	1	1	26.4111	26.4066	26.4066	3	0	1	0	0	0	0		320	17900		243	40700
NTUH272	NTU	1	0		1989	2013	1	1	24	23.5181	23.5181	2	0	1	0	0	0	0					238.392	80000
NTUH363	NTU	1	0		1972	2013	1	0	41	40.7912	40.7912	6	0	1	0	0	0	1					27.742	152000
NTUH398	NTU	1	0		1953	2013	1	0	60	60.5695	60.5695	10	1	1	0	0	0	0					97.9272	432000
NTUH412	NTU	1	0		1985	2013	1	1	28	28.4736	28.4736	3	0	1	0	0	0	0					693.396	98800
NTUH462	NTU	1	0		1964	2014	1	1	50	49.6208	49.6208	7	1	1	0	0	0	0					531.134	13900
NTUH495	NTU	1	0		1976	2014	1	1	38	37.7358	37.7358	5	0	1	0	0	0	0					393	14200
NTUH515	NTU	1	0		1977	2014	1	1	37	36.6461	36.6461	5	1	1	0	0	0	0					690.703	8720
NTUH544	NTU	1	0		1978	2014	1	1	36	35.77	35.77	5	0	1	0	0	0	0					339.72	6980
NTUH572	NTU	1	0		1973	2014	1	1	41	40.4873	40.4873	6	1	1	0	0	0	1					446.62	35900
NTUH686	NTU	1	0		1991	2014	1	1	23	23.781	23.781	2	0	1	0	0	0	0					718.318	1060000
NTUH744	NTU	1	0		1980	2015	0	0	35	34.5051	34.5051	4	0	1	0	0	0	0					558.875	1500
NTUH8	NTU	1	0		1976	2012	1	1	36	36.3176	36.3176	5	0	1	0	0	0	0					26.544	78000
NTUH975	NTU	1	1		1990	2015	1	1	25	25.0048	25.0048	3	1	1	0	0	0	0					429.66	27500
NTUH895	NTU	1	1		1974	2015	1	1	41	40.9172	40.9172	6	0	1	0	0	0	0					84.581	108000
NTUH907	NTU	1	1		1987	2015	1	1	28	28.1697	28.1697	3	1	1	0	0	0	1					310.727	313000
NTUH919	NTU	1	1		1976	2015	1	2	39	39.0527	39.0527	5	0	1	0	0	1	0					266.49	44300
CCH1	CCH	2	0	41037	1994	2012	1	1	17.9726	17.9603	17.9603	1	0	0	1	0	0	0		224	16248		224	16248
CCH104	CCH	2	0	38534	1975	2013	1	2	38.126	38.0999	38.0999	5	0	0	1	0	1	1		263	24400		119	243868
CCH106	CCH	2	0	41555	1958	2013	1	0	55.4411	55.4031	55.4031	9	0	0	1	0	0	0		1	102598		1	102598
CCH108	CCH	2	0	41456	1985	2013	1	1	28.1479	28.1287	28.1287	3	0	0	1	0	0	0		330	40813		330	40813
CCH113	CCH	2	0	39630	1980	2013	1	2	33.3726	33.3498	33.3498	4	0	0	1	0	1	0		662	37700		336	285984
CCH117	CCH	2	0	41620	1988	2014	1	1	25.7151	25.6975	25.6975	3	0	0	1	0	0	0		237	99121		237	99121
CCH122	CCH	2	0	40725	1992	2014	1	1	21.8137	21.7988	21.7988	2	0	0	1	0	0	1		230	118782		32	193798
CCH126	CCH	2	0	40360	1986	2014	1	1	27.389	27.3703	27.3703	3	0	0	1	0	1	0		263	23864		155	54998
CCH128	CCH	2	0	41326	1991	2014	1	1	23.1452	23.1294	23.1294	2	0	0	1	0	0	0		175	11943		38	40956
CCH129	CCH	2	0	37073	1975	2014	1	1	38.7836	38.757	38.757	5	0	0	1	0	0	0		210	3810		167	81894
CCH131	CCH	2	0	41722	1992	2014	1	1	21.6164	21.6016	21.6016	2	0	0	1	0	0	0		307	124816		307	124816
CCH137	CCH	2	0	38534	1975	2014	0	2	38.3671	38.3409	38.3409	5	1	0	1	0	1	0		385	34700		33	1209046
CCH138	CCH	2	0	38534	1963	2014	1	2	50.989	50.9541	50.9541	8	1	0	1	0	0	0		746	131000		251	58027
CCH150	CCH	2	0	41772	1993	2014	1	1	21.2767	21.2621	21.2621	2	0	0	1	0	0	0		326	282524		326	282524
CCH151	CCH	2	0	41803	1988	2014	1	1	26.3315	26.3135	26.3135	3	0	0	1	0	0	0		221	23744		99	18994
CCH16	CCH	2	0	41127	1986	2012	0	0	26.474	26.4559	26.4559	3	0	0	1	0	0	0		15	816880		15	816880
CCH160	CCH	2	0	41369	1986	2014	1	1	28.5644	28.5448	28.5448	3	0	0	1	0	0	0		269	26765		233	16081
CCH161	CCH	2	0	41830	1985	2014	1	1	28.8082	28.7885	28.7885	3	0	0	1	0	0	0		133	20166		133	20166
CCH178	CCH	2	0	41821	1991	2014	1	1	23.3041	23.2882	23.2882	2	0	0	1	0	0	0		21	330604		135	956
CCH180	CCH	2	0	39405	1987	2014	1	1	26.8904	26.872	26.872	3	0	0	1	0	0	0		252	242000		106	196445
CCH189	CCH	2	0	38534	1986	2014	1	2	28.6137	28.5941	28.5941	3	0	0	1	0	1	0		438	59693		317	157088
CCH194	CCH	2	0	41960	1978	2014	1	1	36.0192	35.9945	35.9945	5	0	0	1	0	0	0		30	234938		30	234938
CCH195	CCH	2	0	39548	1967	2014	1	2	47.6904	47.6578	47.6578	7	1	0	1	0	1	0		437	5490		245	22505
CCH197	CCH	2	0	40360	1985	2014	1	1	29.8986	29.8782	29.8782	3	0	0	1	0	0	1		303	18183		303	18183
CCH204	CCH	2	0	39264	1982	2014	1	2	32.0082	31.9863	31.9863	4	0	0	1	0	1	1		346	2542		392	2432
CCH207	CCH	2	0	42013	1986	2015	1	1	28.9205	28.9008	28.9008	3	0	0	1	0	0	1		42	707647		42	707647
CCH209	CCH	2	0	42023	1990	2015	1	1	24.9123	24.8953	24.8953	2	0	0	1	0	0	0		91	28304		91	28304
CCH210	CCH	2	0	41246	1988	2015	1	1	26.5589	26.5407	26.5407	3	1	0	1	0	0	1		486	11823		156	75347
CCH211	CCH	2	0	41997	1985	2015	1	1	29.5753	29.5551	29.5551	3	0	0	1	0	0	1		14	50051		14	50051
CCH219	CCH	2	0	39264	1982	2015	1	2	32.2603	32.2382	32.2382	4	0	0	1	0	1	1		587	9280		166	89700
CCH223	CCH	2	0	41593	1985	2015	1	1	29.8603	29.8398	29.8398	3	0	0	1	0	1	1		684	40275		276	27188
CCH236	CCH	2	0	42103	1989	2015	1	1	26.1397	26.1218	26.1218	3	0	0	1	0	0	1		15	2647748		15	2467748
CCH242	CCH	2	1	42149	1991	2015	1	0	23.4767	23.4606	23.4606	2	0	0	1	0	0	0		133	3915242		133	3915242
CCH247	CCH	2	1	41999	1977	2015	1	2	37.8219	37.796	37.796	5	0	0	1	0	1	0		495	69989		362	39758
CCH249	CCH	2	1	42180	1993	2015	1	1	21.8767	21.8617	21.8617	2	0	0	1	0	0	0		179	12599		179	12599
CCH259	CCH	2	1	42240	1981	2015	0	0	34.4356	34.412	34.412	4	0	0	1	0	0	0		441	8046		441	8046
CCH260	CCH	2	1	38628	1984	2015	1	2	31.5534	31.5318	31.5318	4	0	0	1	0	1	1		278	41200		280	7466
CCH264	CCH	2	1	42264	1982	2015	1	1	32.8274	32.8049	32.8049	4	0	0	1	0	0	0		302	56085		272	25031
CCH265	CCH	2	1	40592	1982	2015	1	1	33.5096	33.4867	33.4867	4	1	0	1	0	0	0		185	403185		379	16706
CCH268	CCH	2	1	41697	1987	2015	1	1	27.9671	27.948	27.948	3	0	0	1	0	0	0		472	94763		418	65705
CCH27	CCH	2	0	39264	1985	2012	1	2	27.1123	27.0938	27.0938	3	0	0	1	0	0	0		154	30193		150	77847
CCH271	CCH	2	1	39850	1968	2015	1	2	47.7726	47.7399	47.7399	7	1	0	1	0	1	1		342	11400		14	2050
CCH34	CCH	2	0	41260	1978	2012	1	1	34.3151	34.2916	34.2916	4	0	0	1	0	0	1		218	52321		218	52321
CCH4	CCH	2	0	40725	1990	2012	1	1	22.0247	22.0096	22.0096	2	0	0	1	0	0	0		317	14477		173	14158
CCH43	CCH	2	0	41241	1995	2013	1	1	17.6822	17.6701	17.6701	1	0	0	1	0	0	0		193	106462		166	411767
CCH45	CCH	2	0	38534	1975	2013	1	2	37.8438	37.8179	37.8179	5	0	0	1	0	0	0		52	44505		52	44505
CCH46	CCH	2	0	38406	1989	2013	0	2	24.1781	24.1615	24.1615	2	0	0	1	0	1	0			68500		260	21599
CCH47	CCH	2	0	39709	1966	2013	1	0	46.4548	46.423	46.423	7	1	0	1	0	0	0		591	14400		212	6502
CCH5	CCH	2	0	41059	1981	2012	1	3	31.0685	31.0472	31.0472	4	0	0	1	0	0	0		187	121311		187	121311
CCH51	CCH	2	0	38534	1971	2013	1	2	42.1014	42.0726	42.0726	6	0	0	1	0	1	0		695	8160		221	8872
CCH53	CCH	2	0	40060	1988	2013	1	1	24.6795	24.6626	24.6626	2	0	0	1	0	0	0		369	10145		69	47391
CCH54	CCH	2	0	40497	1975	2013	1	0	37.6822	37.6564	37.6564	5	0	0	1	0	1	0		158	8477		194	32904
CCH57	CCH	2	0	40987	1990	2013	1	1	23.0986	23.0828	23.0828	2	0	0	1	0	0	0		417	67127		260	63367
CCH58	CCH	2	0	38350	1962	2013	1	2	51.0822	51.0472	51.0472	8	1	0	1	0	1	0			326000		59	126671
CCH62	CCH	2	0	38526	1972	2013	1	2	41.2384	41.2101	41.2101	6	0	0	1	0	1	1			95900		663	2511
CCH64	CCH	2	0	41373	1985	2013	1	1	28.2219	28.2026	28.2026	3	0	0	1	0	0	1
CCH65	CCH	2	0	41271	1989	2013	1	1	24.3425	24.3258	24.3258	2	0	0	1	0	0	0		208	56561		208	56561
CCH66	CCH	2	0	40838	1982	2013	1	1	30.9945	30.9733	30.9733	4	0	0	1	0	0	1		385	30814		307	6286
CCH67	CCH	2	0	41395	1992	2013	1	1	20.7123	20.6982	20.6982	2	0	0	1	0	0	0		177	282331		177	282331
CCH68	CCH	2	0	41438	1991	2013	1	1	21.6904	21.6756	21.6756	2	0	0	1	0	0	0		20	472760		20	472760
CCH70	CCH	2	0	38899	1959	2013	1	2	53.7014	53.6646	53.6646	8	1	0	1	0	1	0		281	22900		190	530541
CCH71	CCH	2	0	39630	1954	2013	1	2	58.5671	58.527	58.527	9	1	0	1	0	1	0		178	52862		39	391
CCH72	CCH	2	0	40651	1988	2013	1	1	24.8082	24.7912	24.7912	2	0	0	1	0	0	0		200	58437		315	9001
CCH74	CCH	2	0	41367	1982	2013	1	3	30.9315	30.9103	30.9103	4	1	0	1	0	0	0		16	420198		16	420198
CCH80	CCH	2	0	41451	1984	2013	1	1	28.8932	28.8734	28.8734	3	0	0	1	0	0	0		264	56505		264	56505
CCH82	CCH	2	0	41479	1990	2013	1	1	23.1781	23.1622	23.1622	2	0	0	1	0	0	1		329	140921		329	140921
CCH83	CCH	2	0	39264	1963	2013	1	0	49.8658	49.8316	49.8316	7	1	0	1	0	1	0		85	38500		85	38500
CCH84	CCH	2	0	41479	1982	2013	1	1	31.2658	31.2444	31.2444	4	0	0	1	0	0	0		51	1295435		51	1295435
CCH85	CCH	2	0	41473	1985	2013	1	1	27.8986	27.8795	27.8795	3	1	0	1	0	0	0		64	560859		64	560859
CCH94	CCH	2	0	41409	1969	2013	1	0	44.7205	44.6899	44.6899	6	1	0	1	0	0	0		356	118494		405	213796
CM1	CM	3	0	2008/8/7	1982	2013	0	0	31	30.9076	30.9076	4	1	0	1	0	1	0		414.2	13200		252	4188
CM11	CM	3	0	2006/5/12	1978	2014	1	2	36	36.7064	36.7064	5	0	0	1	0	0	0		432.3			323	14012
CM110	CM	3	0	2014/10/31	1987	2014	1	1	27	27.3648	27.3648	3	0	0	1	0	0	0		324	9999
CM113	CM	3	0	2014/11/18	1992	2014	1	1	22	22.6366	22.6366	2	0	0	1	0	0	0		350	23797
CM115	CM	3	0	2014/7/30	1975	2014	1	0	39	38.8282	38.8282	5	0	0	1	0	1	0					321	426
CM118	CM	3	0	2014/12/21	1975	2015	1	1	40	39.822	39.822	5	0	0	1	0	0	0		305	55532		284	87340
CM120	CM	3	0	2014/11/21	1989	2014	1	1	25	25.0486	25.0486	3	0	0	1	0	0	1
CM122	CM	3	0	2015/4/14	1984	2015	1	1	31	30.7543	30.7543	4	0	0	1	0	0	0					180	107836
CM128	CM	3	1	2015/6/19	1987	2015	1	1	28	28.1342	28.1342	3	0	0	1	0	0	0		22	188308
CM131	CM	3	1	2015/8/17	1984	2015	1	1	31	31.0664	31.0664	4	0	0	1	0	0	0		610	1609240
CM134	CM	3	0	2015/3/10	1984	2015	1	1	31	30.2971	30.2971	4	0	0	1	0	0	0		188	4232226		188	423226
CM14	CM	3	0	2011/12/30	1990	2012	1	1	22	21.9384	21.9384	2	0	0	1	0	0	1		363	371714		183	151462
CM140	CM	3	1	2015/6/12	1976	2015	1	1	39	38.8474	38.8474	5	0	0	1	0	0	0
CM142	CM	3	1	2015/7/17	1986	2015	1	1	29	29.1526	29.1526	3	0	0	1	0	0	1		398	96487		398	96487
CM145	CM	3	1	2015/8/7	1982	2015	1	0	33	33.2375	33.2375	4	0	0	1	0	1	0
CM146	CM	3	1	2015/9/7	1973	2015	1	1	42	42.7269	42.7269	6	0	0	1	0	0	1		64	713565
CM150	CM	3	1	2008/4/12	1965	2015	1	2	50	50.412	50.412	8	1	0	1	0	1	0		291	7910		73	2052
CM18	CM	3	0	2004/3/2	1980	2014	1	1	34	33.922	33.922	4	0	0	1	0	0	0					350	9704
CM22	CM	3	0	2012/7/13	1951	2012	1	0	61	61.5743	61.5743	10	1	0	1	0	0	0		162	116379		162	116379
CM24	CM	3	0	2012/7/20	1974	2013	1	1	39	39.5702	39.5702	5	0	0	1	0	0	0		280	3467		258	4668
CM25	CM	3	0	2012/4/12	1984	2012	1	1	29	27.896	27.896	3	0	0	1	0	0	1		96	132118		96	132118
CM31	CM	3	0	2012/8/24	1977	2012	1	1	35	34.8857	34.8857	4	1	0	1	0	0	0		258	106483		246	69275
CM4	CM	3	0		1973	2013	1	1	40	40.742	40.742	6	0	0	1	0	0	1		530	61200		250	45493
CM41	CM	3	0	2012/11/16	1985	2012	1	1	27	27.2389	27.2389	3	0	0	1	0	0	0		233	74900		233	74900
CM47	CM	3	0	2013/3/14	1982	2013	1	1	31	30.6475	30.6475	4	0	0	1	0	0	1
CM51	CM	3	0	2013/3/29	1988	2013	1	1	25	25.1745	25.1745	3	0	0	1	0	0	0		134	34580		147	97327
CM55	CM	3	0	2013/4/15	1984	2014	1	1	30	29.6099	29.6099	3	0	0	1	0	0	1		450	23522		289	9256
CM9	CM	3	0	2011/9/13	1986	2014	1	1	28	28.2245	28.2245	3	0	0	1	0	0	0		476	1525		389	<20
CM94	CM	3	0	2014/3/25	1984	2014	1	1	30	30.0616	30.0616	4	0	0	1	0	0	0		11	412842		11	412842
CYCH10	CYC	3	0	41235	1985	2012	1	1	27	27.4798	27.4798	3	0	0	1	0	0	0		101	20300		101	20300
CYCH13	CYC	3	0	41260	1987	2013	1	1	26	25.7988	25.7988	3	0	0	1	0	0			244	45200		244	45200
CYCH15	CYC	3	0	41306	1989	2013	1	1	24	23.4935	23.4935	2	0	0	1	0	0	0		81	132000		81	132000
CYCH18	CYC	3	0	41467	1979	2013	1	0	34	33.6263	33.6263	4	0	0	1	0	0	1		305	50400		305	50400
CYCH21	CYC	3	0	2011/09	1988	2014	1	1	26	26.0151	26.0151	3	0	0	1	0	0	0					251	24600
CYCH23	CYC	3	0	41347	1985	2014	1	1	29	29.0322	29.0322	3	0	0	1	0	1			485	28400		297	60500
CYCH25	CYC	3	0	41722	1995	2014	1	1	19	18.538	18.538	1	0	0	1	0	0	0		310	220000		310	220000
CYCH28	CYC	3	0	2013/8	1992	2014	1	1	22	21.4757	21.4757	2	0	0	1	0	0	0					153	38600
CYCH29	CYC	3	0	2013/11/20	1979	2014	1	1	35	34.3682	34.3682	4	0	0	1	0	0	0		271	20200		177	56300
CYCH31	CYC	3	0	41799	1995	2014	1	1	19	19.2033	19.2033	1	0	0	1	0	0	0		58	1650000		58	1650000
CYCH36	CYC	3	0	2010/9	1990	2012	1	1	22	22.538	22.538	2	0	0	1	0	0						97	446000
CYCH40	CYC	3	0	2014/3	1994	2014	1	1	20	19.4196	19.4196	1	0	0	1	0	0	0		380	81000		380	81000
CYCH48	CYC	3	0	41983	1991	2015	1	1	24	23.4278	23.4278	2	0	0	1	0	0	0		148	56900		148	569000
CYCH55	CYC	3	1	42187	1977	2015	1	1	38	37.9658	37.9658	5	0	0	1	0	0						1	86400
TSGH96	TSG	1	1	2015/4/3	1988	2015	1	1	27	26.9706	26.9706	3	0	0	1	0	0	0		392	65400		416	257
CYCH6	CYC	3	0	41026	1980	2012	1	1	32	32	32	4	0	0	1	0	0	1		249	2220		172	2710
CYCH60	CYC	3	0	41284	1988	2013	1	1	25	24.501	24.501	2	0	0	1	0	0	0		252	15900		252	15900
CYCH76	CYC	3	1	41827	1996	2015	1	1	19	19.6112	19.6112	1	0	0	1	0	0	0					399	38100
CYCH79	CYC	3	1	42340	1988	2015	1	1	27	27.7974	27.7974	3	0	0	1	0	0	1		197	642000		197	642000
CYCH9	CYC	3	0	41190	1985	2012	1	1	27	27.8193	27.8193	3	0	0	1	0	0	0		222	395000		222	395000
FEMH10	FEM	1	0	30936	1984	2013	1	1	29	28.9993	28.9993	3	0	0	1	0	0	0					205.598	26800
FEMH101	FEM	1	0	31035	1984	2015	1	1	30.2833	30.2779	30.2779	4	0	0	1	0	0	1					85	335000
FEMH102	FEM	1	0	31860	1987	2015	1	1	28.1333	28.1342	28.1342	3	1	0	1	0	0	0					18.92	13700
FEMH106	FEM	1	0	33366	1991	2014	1	1	23.0389	23.039	23.039	2	0	0	1	0	0	0					11.5748	250000
FEMH107	FEM	1	0	31847	1987	2015	1	1	28.1556	28.1561	28.1561	3	0	0	1	0	0	1					620	38900
FEMH110	FEM	1	0	31108	1985	2014	1	1	28.9222	28.9281	28.9281	3	0	0	1	0	0	0					298.016	130000
FEMH113	FEM	1	0	29060	1979	2013	1	1	34.1667	34.1711	34.1711	4	0	0	1	0	0	0					36.48	712000
FEMH120	FEM	1	0	31624	1986	2013	1	1	27.1306	27.1321	27.1321	3	0	0	1	0	0	0					18.685	1070000
FEMH124	FEM	1	0	31376	1985	2013	1	1	28.0222	28.0219	28.0219	3	0	0	1	0	0	0					106.733	173000
FEMH130	FEM	1	0	31709	1986	2015	1	1	28.2194	28.2218	28.2218	3	0	0	1	0	0	1					226.72	187000
FEMH131	FEM	1	0	34647	1994	2015	1	1	20.4361	20.4326	20.4326	2	0	0	1	0	0	0					335.625	36100
FEMH137	FEM	1	0	31268	1985	2015	1	1	29.6278	29.6235	29.6235	3	0	0	1	0	0	0					2.611	950000
FEMH14	FEM	1	0	31614	1986	2015	1	1	28.5333	28.5394	28.5394	3	0	0	1	0	0	0					83.7672	163000
FEMH15	FEM	1	0	26460	1972	2015	1	1	42.8889	42.8857	42.8857	6	0	0	1	0	0	0					148.124	521000
FEMH150	FEM	1	0	28586	1978	2014	1	1	36.1972	36.1971	36.1971	5	0	0	1	0	1	0					137.826	851
TSGH94	TSG	1	1	2015/7/14	1992	2015	1	1	23	22.8227	22.8227	2	0	0	1	0	0	0		145	17600		145	17600
FEMH155	FEM	1	0	29841	1981	2013	1	1	32.1861	32.1862	32.1862	4	0	0	1	0	0	0					11.1586	50600
FEMH158	FEM	1	0	30242	1982	2014	1	1	31.6833	31.6824	31.6824	4	0	0	1	0	0	0					186.375	281000
FEMH159	FEM	1	0	30715	1984	2014	1	1	29.9278	29.9274	29.9274	3	0	0	1	0	0	1					96.4685	253000
FEMH162	FEM	1	0	31049	1985	2015	1	1	30.2333	30.2259	30.2259	4	0	0	1	0	0	1					27.5968	4750000
FEMH166	FEM	1	0	32685	1989	2014	1	1	25.2806	25.2813	25.2813	3	0	0	1	0	0	0					461.489	26800
FEMH167	FEM	1	0	33293	1991	2015	1	1	24.2361	24.23	24.23	2	0	0	1	0	0	0					489.208	24600
FEMH168	FEM	1	0	30392	1983	2014	1	1	31.6139	31.6167	31.6167	4	0	0	1	0	0	0					338.204	3780
FEMH169	FEM	1	0	30870	1984	2014	1	1	30.3639	30.3655	30.3655	4	0	0	1	0	0	0					402.149	26300
FEMH17	FEM	1	0	26781	1973	2013	1	1	39.9194	39.9179	39.9179	5	1	0	1	0	0	0					311.328	44600
FEMH172	FEM	1	0	34320	1993	2013	1	1	19.9083	19.9097	19.9097	1	0	0	1	0	0	0					353.509	39400
FEMH174	FEM	1	0	29495	1980	2015	1	1	34.3972	34.3984	34.3984	4	0	0	1	0	0	1					333.932	117000
FEMH177	FEM	1	0	29614	1981	2014	1	1	33.0222	33.024	33.024	4	0	0	1	0	0	0					363.702	118000
FEMH178	FEM	1	0	31693	1986	2014	1	1	27.8444	27.8439	27.8439	3	1	0	1	0	0	0					574.235	183000
FEMH181	FEM	1	0	30458	1983	2014	1	1	31.4389	31.4415	31.4415	4	0	0	1	0	0	0					317.881	46600
FEMH183	FEM	1	1	34134	1993	2015	1	1	22.3306	22.3299	22.3299	2	0	0	1	0	0	0					369.486	236000
FEMH184	FEM	1	0	32270	1988	2014	1	1	26.3083	26.308	26.308	3	0	0	1	0	0	0					314.528	73900
FEMH188	FEM	1	0	29342	1980	2014	1	2	34.4333	34.4339	34.4339	4	0	0	1	0	1	0					370.519	15600
FEMH191	FEM	1	0	31356	1985	2014	1	1	28.5972	28.5941	28.5941	3	0	0	1	0	0	0					324.478	427000
FEMH197	FEM	1	1	29745	1981	2015	1	1	34.2306	34.2313	34.2313	4	0	0	1	0	0	1					166.66	4910
FEMH198	FEM	1	1	34217	1993	2015	1	1	21.9889	21.9849	21.9849	2	0	0	1	0	0	0					506.448	1130000
FEMH2	FEM	1	0	28016	1976	2013	1	1	37.2806	37.2786	37.2786	5	0	0	1	0	0	1					252.918	177
FEMH205	FEM	1	0	29318	1980	2014	1	1	34.0333	34.0315	34.0315	4	1	0	1	0	0	0					39.061	241000
TSGH93	TSG	1	1	2015/6/15	1986	2015	1	1	29	29.3388	29.3388	3	0	0	1	0	0	0		411	6720000		411	6720000
FEMH211	FEM	1	0	30600	1983	2014	1	1	30.4778	30.4778	30.4778	4	0	0	1	0	1	0					327.995	25300
FEMH213	FEM	1	1	30496	1983	2015	1	1	32.0472	32.0465	32.0465	4	0	0	1	0	0	0					154.862	14900
FEMH216	FEM	1	0	31710	1986	2014	1	1	27.3833	27.3812	27.3812	3	0	0	1	0	0	0					216.693	69000
FEMH22	FEM	1	0	32787	1989	2013	1	1	24.0056	24.0055	24.0055	2	0	0	1	0	0	0					510.163	158000
FEMH220	FEM	1	0	30363	1983	2014	1	1	31.2028	31.1978	31.1978	4	0	0	1	0	0	0					278.074	119000
FEMH225	FEM	1	0	32516	1989	2014	1	1	25.25	25.2457	25.2457	3	0	0	1	0	0	0					547.381	115000
FEMH226	FEM	1	0	29092	1979	2014	1	1	34.4056	34.4093	34.4093	4	0	0	1	0	0	0					240.022	525000
FEMH23	FEM	1	1	30914	1984	2015	1	1	30.975	30.9733	30.9733	4	0	0	1	0	0	0					582.78	12500
FEMH232	FEM	1	0	32316	1988	2012	1	1	24.2167	24.219	24.219	2	1	0	1	0	0	1					495.068	9510
FEMH233	FEM	1	0	31905	1987	2014	1	1	27.3417	27.3457	27.3457	3	0	0	1	0	0	1					385.573	22200
FEMH234	FEM	1	0	32420	1988	2015	1	1	26.5333	26.5298	26.5298	3	0	0	1	0	0	1					302.528	59000
FEMH237	FEM	1	0	30768	1984	2015	1	1	31.0333	31.0335	31.0335	4	0	0	1	0	0	1					153.401	367000
FEMH238	FEM	1	0	31738	1986	2015	1	1	28.3583	28.3559	28.3559	3	0	0	1	0	0	0					477.967	40900
FEMH239	FEM	1	0	31068	1985	2014	1	1	29.1944	29.191	29.191	3	0	0	1	0	0	1					415.055	171000
FEMH24	FEM	1	0	31957	1987	2013	1	1	25.8556	25.8563	25.8563	3	1	0	1	0	0	0					392.715	40000
FEMH244	FEM	1	0	30918	1984	2014	1	1	29.4306	29.4319	29.4319	3	0	0	1	0	0	1					10.4993	273000
FEMH245	FEM	1	0	32736	1989	2014	1	1	24.5306	24.5339	24.5339	2	0	0	1	0	0	0					47.04	681000
FEMH247	FEM	1	0	28955	1979	2014	1	1	34.8528	34.8583	34.8583	4	0	0	1	0	0	0					57.892	335000
FEMH25	FEM	1	0	30242	1982	2013	1	1	30.7833	30.7817	30.7817	4	0	0	1	0	0	0					204.854	60300
FEMH255	FEM	1	0	30695	1984	2014	1	1	30.8833	30.883	30.883	4	0	0	1	0	0	0					276.662	71500
FEMH259	FEM	1	0	30633	1983	2013	1	1	29.7139	29.7112	29.7112	3	0	0	1	0	0	1					313.046	44200
FEMH260	FEM	1	0	32667	1989	2013	1	1	23.6222	23.6249	23.6249	2	0	0	1	0	0	1					308.723	101000
FEMH261	FEM	1	0	30642	1983	2013	1	1	30.075	30.0753	30.0753	4	0	0	1	0	0	0					201.563	23000
FEMH264	FEM	1	0	31237	1985	2014	1	1	29.225	29.2266	29.2266	3	0	0	1	0	0	0					376.948	29000
FEMH269	FEM	1	0	31607	1986	2014	1	1	28.1611	28.1643	28.1643	3	0	0	1	0	0	0					345.293	21900
FEMH278	FEM	1	0	29609	1981	2014	1	1	33.3444	33.3388	33.3388	4	0	0	1	0	1	1					320.74	91500
FEMH281	FEM	1	0	28182	1977	2013	1	1	35.8861	35.885	35.885	5	0	0	1	0	1	1					258.853	10000000
FEMH283	FEM	1	0	31326	1985	2014	1	1	28.325	28.3285	28.3285	3	0	0	1	0	0	1					284.394	182000
FEMH285	FEM	1	0	21882	1959	2013	1	1	54.0917	54.0917	54.0917	8	0	0	1	0	0	0					73.964	110000
FEMH287	FEM	1	0	31023	1984	2012	1	1	27.9111	27.9124	27.9124	3	0	0	1	0	0	1					349.804	115000
FEMH289	FEM	1	0	31080	1985	2012	1	1	27.7972	27.7947	27.7947	3	0	0	1	0	0	0					198.162	230000
FEMH290	FEM	1	0	31565	1986	2013	1	1	27.0639	27.0637	27.0637	3	0	0	1	0	0	0					433.551	88100
FEMH293	FEM	1	0	34121	1993	2013	1	1	19.8806	19.8795	19.8795	1	0	0	1	0	0	1					226.231	24400
FEMH30	FEM	1	0	31366	1985	2013	1	1	27.8833	27.8823	27.8823	3	0	0	1	0	0	1					105.427	127000
TSGH9	TSG	1	0	2012/5/29	1988	2012	1	1	24	24.0821	24.0821	2	1	0	1	0	0	0		406	143000		406	143000
FEMH37	FEM	1	0	32098	1987	2014	1	1	26.7917	26.7926	26.7926	3	0	0	1	0	0	0					55.7078	74800
FEMH39	FEM	1	0	29419	1980	2013	1	1	32.6917	32.6899	32.6899	4	0	0	1	0	0	0					341.17	50600
FEMH41	FEM	1	0	26966	1973	2013	1	1	39.7528	39.7509	39.7509	5	1	0	1	0	0	0					275.373	65500
FEMH43	FEM	1	0	32544	1989	2014	1	1	25.0806	25.0732	25.0732	3	0	0	1	0	0	0					403.656	16400
FEMH48	FEM	1	0	32738	1989	2015	1	1	25.6417	25.64	25.64	3	0	0	1	0	0	0					105.728	152000
FEMH49	FEM	1	0	29739	1981	2015	1	1	33.9833	33.9795	33.9795	4	0	0	1	0	0	0					70.9262	49700
FEMH50	FEM	1	1	32171	1988	2015	1	1	27.3806	27.3785	27.3785	3	0	0	1	0	0	0					424.109	21800
FEMH53	FEM	1	1	26461	1972	2015	1	1	43.1667	43.165	43.165	6	0	0	1	0	0	0					349.92	46300
FEMH54	FEM	1	1	31276	1985	2015	1	1	29.9528	29.9493	29.9493	3	0	0	1	0	0	0					578.869	115000
FEMH55	FEM	1	1	36600	2000	2015	1	1	15.4611	15.4634	15.4634	1	1	0	1	0	0	1					244.156	245000
FEMH63	FEM	1	0	31905	1987	2014	1	1	27.1889	27.1896	27.1896	3	1	0	1	0	0	1					444	13867
FEMH74	FEM	1	0	31925	1987	2013	1	1	26.3111	26.3162	26.3162	3	0	0	1	0	0	0					163.968	83600
FEMH82	FEM	1	0	30622	1983	2015	1	1	31.5667	31.5619	31.5619	4	0	0	1	0	0	0					490.547	62500
FEMH83	FEM	1	1	32513	1989	2015	1	1	26.5056	26.4997	26.4997	3	0	0	1	0	0	0					370.658	79200
FEMH84	FEM	1	0	29834	1981	2012	1	1	31.0528	31.0527	31.0527	4	0	0	1	0	0	0					166.592	2530000
FEMH85	FEM	1	0	30120	1982	2012	1	1	30.3056	30.308	30.308	4	0	0	1	0	0	0					223.683	1970000
FEMH90	FEM	1	0	30312	1982	2013	1	1	30.1056	30.1109	30.1109	4	0	0	1	0	0	0					277.236	8510
FEMH93	FEM	1	0	31020	1984	2015	1	1	30.3861	30.3819	30.3819	4	0	0	1	0	0	0					270.991	39100
FEMH99	FEM	1	0	30224	1982	2014	1	1	32.2361	32.2355	32.2355	4	0	0	1	0	0	0					53.1711	205000
NCKUH107	NCK	3	0	41114	1983	2013	1	1	30	29.796	29.796	3	0	0	1	0	0	0		363	195000		3	232000
NCKUH108	NCK	3	0	41114	1989	2013	1	1	24	24.4627	24.4627	2	0	0	1	0	0	1		327	33100		355	30200
NCKUH112	NCK	3	0	41471	1992	2013	1	1	21	21.6016	21.6016	2	0	0	1	0	0	0		311	608000		365	759000
NCKUH114	NCK	3	0	41432	1991	2013	1	1	22	22.59	22.59	2	0	0	1	0	0	0					296	40700
NCKUH128	NCK	3	0	41562	1985	2013	1	1	28	28.0739	28.0739	3	0	0	1	0	0	1		119	1650000		119	1650000
NCKUH130	NCK	3	0	40948	1977	2013	1	1	36	35.9179	35.9179	5	0	0	1	0	0	0		449	45400		216	49900
NCKUH131	NCK	3	0	40132	1987	2013	0	0	26	26.6229	26.6229	3	0	0	1	0	0	0		454	4710		358	48000
NCKUH134	NCK	3	0	41568	1986	2013	1	1	27	27.488	27.488	3	0	0	1	0	0	0		144	897000		144	897000
NCKUH137	NCK	3	0	40269	1988	2013	1	1	25	25.7988	25.7988	3	0	0	1	0	0	0					356	103000
TSGH82	TSG	1	0	2014/1/27	1988	2015	1	1	27	26.768	26.768	3	0	0	1	0	0	0		658	71100		400	66900
NCKUH141	NCK	3	0	41606	1989	2013	1	1	24	24.7091	24.7091	2	0	0	1	0	0	0		306	13200		306	13200
NCKUH144	NCK	3	0	41596	1981	2014	0	0	33	32.0329	32.0329	4	0	0	1	0	0	0		271	82800		271	82800
NCKUH145	NCK	3	0	41626	1987	2014	1	1	27	26.4476	26.4476	3	0	0	1	0	0	0		293	150000		293	150000
NCKUH150	NCK	3	0	38047	1961	2014	1	2	53	52.8186	52.8186	8	1	0	1	0	1	0		917	11100		917
NCKUH152	NCK	3	0	40449	1984	2014	1	1	30	30.0123	30.0123	4	0	0	1	0	0	0		365	368000		85	368000
NCKUH156	NCK	3	0	41611	1970	2014	1	1	44	43.5154	43.5154	6	1	0	1	0	1	0		75	252000		75	252000
NCKUH157	NCK	3	0	39835	1978	2014	1	2	36	35.707	35.707	5	0	0	1	0	1	1					338	10200
NCKUH158	NCK	3	0	41688	1982	2014	1	1	32	31.8576	31.8576	4	0	0	1	0	0	0		196	22200		196	22200
NCKUH159	NCK	3	0	41548	1983	2014	1	1	31	30.8172	30.8172	4	0	0	1	0	0	0		268	45100		352	140000
NCKUH161	NCK	3	0	41716	1992	2014	1	1	22	22.0151	22.0151	2	0	0	1	0	0	0		338	40900		338	40900
NCKUH165	NCK	3	0	41535	1984	2014	1	1	30	30.1875	30.1875	4	0	0	1	0	0	0		166	105000		166	105000
NCKUH166	NCK	3	0	41710	1992	2014	1	1	22	22.2259	22.2259	2	0	0	1	0	0	0		268	59900		268	59900
NCKUH171	NCK	3	0	40596	1991	2014	1	1	23	23.2005	23.2005	2	0	0	1	0	0	0		907	11400		332	19100
NCKUH179	NCK	3	0	41436	1986	2014	1	1	26	27.9726	27.9726	3	0	0	1	0	0	1		36	81100		264	27000
NCKUH184	NCK	3	0	40330	1988	2014	0	0	26	26.0698	26.0698	3	0	0	1	0	0	0		545	28500		344	20400
NCKUH185	NCK	3	0	41004	1990	2014	1	1	24	23.9617	23.9617	2	0	0	1	0	0	0		415	15200		349	15200
NCKUH186	NCK	3	0	41779	1988	2014	1	0	26	25.4209	25.4209	3	0	0	1	0	0	1		289	33100		289	33100
NCKUH187	NCK	3	0	41768	1987	2014	1	1	27	26.7159	26.7159	3	0	0	1	0	0	0		257	56800		257	56800
NCKUH200	NCK	3	0	40400	1989	2014	1	1	25	25.2786	25.2786	3	0	0	1	0	0	0		330	23600		484	15100
NCKUH204	NCK	3	0	41835	1986	2014	1	1	28	27.7426	27.7426	3	0	0	1	0	0	1		439	33100		439	33100
NCKUH212	NCK	3	0	39470	1982	2014	1	1	32	31.9261	31.9261	4	0	0	1	0		1		1146	154000		435	95300
NCKUH214	NCK	3	0	41864	1986	2014	1	1	28	27.8439	27.8439	3	0	0	1	0	0	0		383	8690		383	8690
NCKUH216	NCK	3	0	41004	1989	2014	1	1	25	25.5195	25.5195	3	0	0	1	0	0	0		312	64400		124	49800
TSGH72	TSG	1	0	2014/6/13	1988	2014	1	1	26	25.6509	25.6509	3	1	0	1	0	0	0		180	172000		180	172000
NCKUH235	NCK	3	0	40429	1985	2014	1	1	29	28.9117	28.9117	3	0	0	1	0	0	1		468	690		175	45300
NCKUH236	NCK	3	0	41905	1992	2014	1	1	22	22.2149	22.2149	2	0	0	1	0	0	0		374	10300		374	10300
TSGH70	TSG	1	0	2014/5/28	1985	2014	1	1	29	28.9035	28.9035	3	0	0	1	0	0	0		13	99800		12	99800
NCKUH239	NCK	3	0	41163	1988	2014	1	1	26	26.1273	26.1273	3	0	0	1	0	0	1		528	44800		203	17500
NCKUH241	NCK	3	0	41828	1985	2014	1	1	29	29.2074	29.2074	3	0	0	1	0	0	0		231	776000		181	222000
NCKUH242	NCK	3	0	41892	1991	2014	1	1	23	23.0856	23.0856	2	0	0	1	0	0	1		167	36000		167	36000
NCKUH245	NCK	3	0	41765	1987	2014	1	1	27	27.6851	27.6851	3	0	0	1	0	0	0		450	<20		413	42500
NCKUH256	NCK	3	0	41800	1984	2015	1	1	31	30.7899	30.7899	4	0	0	1	0	0	0		49	143000		325	148000
TSGH67	TSG	1	0	2014/4/8	1991	2014	1	1	23	22.5517	22.5517	2	0	0	1	0	0	0		364	660		364	660
NCKUH264	NCK	3	0	41997	1992	2015	1	1	23	22.7789	22.7789	2	0	0	1	0	0	1		510	118000		510	118000
TSGH66	TSG	1	0	2014/3/4	1976	2014	1	1	38	37.64	37.64	5	1	0	1	0	0	0		302	41900		302	41900
NCKUH271	NCK	3	0	42045	1992	2015	1	1	23	23.0609	23.0609	2	0	0	1	0	0	0		435	299000		435	299000
NCKUH278	NCK	3	0	42059	1987	2015	1	0	28	27.5236	27.5236	3	0	0	1	0	0	0		239	58000		239	58000
NCKUH28	NCK	3	0	41045	1977	2012	1	1	35	34.9979	34.9979	4	0	0	1	0	0	0		315	49900		263	35900
NCKUH282	NCK	3	0	41632	1993	2015	1	1	22	21.6071	21.6071	2	0	0	1	0	0	1		605	71000		685	54300
NCKUH286	NCK	3	0	42080	1993	2015	1	1	22	22.1027	22.1027	2	0	0	1	0	0	1		257	77900		257	77900
TSGH122	TSG	1	1	2016/4/22	1982	2016	1	1	34	33.7878	33.7878	4	0	0	1	0	0	0		366	72980		366	72980
TSGH121	TSG	1	1	2016/4/18	1995	2016	1	1	21	20.783	20.783	2	0	0	1	0	0	0		207	1244000		207	1244000
NCKUH295	NCK	3	0	42087	1995	2015	1	1	20	19.6085	19.6085	1	0	0	1	0	0	0		23	3280000		23	3280000
NCKUH296	NCK	3	0	42087	1980	2015	1	1	35	34.8638	34.8638	4	0	0	1	0	0	0		302	41700		302	41700
NCKUH298	NCK	3	0	41919	1992	2015	1	1	23	23.0582	23.0582	2	0	0	1	0	0	1		467	32400		300	32400
NCKUH299	NCK	3	0	42066	1993	2015	1	1	22	22.0397	22.0397	2	0	0	1	0	0	1		383	38200		383	38200
NCKUH30	NCK	3	0	41205	1988	2012	1	1	24	24.627	24.627	2	0	0	1	0	0	0		153	1410000		153	1410000
NCKUH302	NCK	3	0	42004	1994	2015	1	1	21	20.7885	20.7885	2	0	0	1	0	0	0		292	34500		240	25500
NCKUH304	NCK	3	0	41954	1992	2015	1	1	23	22.9678	22.9678	2	0	0	1	0	0	0		402	307000		402	163000
NCKUH307	NCK	3	0	42117	1996	2015	1	0	19	18.6201	18.6201	1	0	0	1	0	0	0		424	11800		424	11800
NCKUH308	NCK	3	0	40570	1984	2015	1	1	31	30.6174	30.6174	4	0	0	1	0	0	0		387	95800		308	57200
NCKUH31	NCK	3	0	41184	1986	2012	1	1	26	26.4148	26.4148	3	0	0	1	0	0	1		366	1910000		366	1910000
NCKUH313	NCK	3	0	42109	1982	2015	1	1	33	32.5996	32.5996	4	0	0	1	0	0	0		327	48400		327	48400
NCKUH314	NCK	3	0	42131	1991	2015	1	1	24	24.2409	24.2409	2	0	0	1	0	0	0		143	381000		143	381000
NCKUH317	NCK	3	1	41191	1982	2015	1	1	33	32.8761	32.8761	4	0	0	1	0	0	1		506	49400		310	74200
NCKUH32	NCK	3	0	40567	1980	2012	1	1	32	32.6598	32.6598	4	0	0	1	0	0	0		27	421000		27	421000
TCVGH8	TCV	2	0	41288	1983	2013	1	1	29.8877	29.8672	29.8672	3	0	0	1	0	0	0		355	102000		324	32300
NCKUH337	NCK	3	1	42122	1987	2015	1	1	28	28.1725	28.1725	3	0	0	1	0	0	1		560	239000		405	893000
NCKUH338	NCK	3	1	41212	1987	2015	1	1	28	28.2327	28.2327	3	0	0	1	0	0	0		636	137000		249	16000
NCKUH339	NCK	3	1	42205	1985	2015	0	0	30	30.2341	30.2341	4	0	0	1	0	1	0		224	170000		224	170000
NCKUH346	NCK	3	1	42249	1994	2015	1	0	21	21.4949	21.4949	2	0	0	1	0	0	1		423	5620		423	5620
NCKUH349	NCK	3	1	41814	1996	2015	0	0	19	19.6632	19.6632	1	0	0	1	0	0	0					305	15600
NCKUH35	NCK	3	0	39590	1981	2012	1	1	31	31.6934	31.6934	4	0	0	1	0	0	1		311	39300		80	263000
NCKUH351	NCK	3	1	40723	1981	2015	1	1	34	33.8261	33.8261	4	0	0	1	0	0			774	998		407	58000
NCKUH359	NCK	3	1	40101	1987	2015	1	1	28	28.0794	28.0794	3	0	0	1	0	0	0		371	17900		90	187000
NCKUH360	NCK	3	1	41239	1991	2015	1	1	24	24.0301	24.0301	2	0	0	1	0	0	1		665	16600		304	25300
NCKUH361	NCK	3	1	39302	1987	2015	1	1	28	28.1095	28.1095	3	0	0	1	0	0	1		327	44800		2	259000
NCKUH364	NCK	3	1	42311	1982	2015	1	1	33	33.8672	33.8672	4	0	0	1	0	0	0		33	86400		33	86400
NCKUH40	NCK	3	0	41220	1972	2012	1	1	40	40.3121	40.3121	6	0	0	1	0	0	1		196	36800		196	36800
NCKUH45	NCK	3	0	40129	1981	2013	1	1	32	31.5346	31.5346	4	0	0	1	0	0	1					200	23400
NCKUH47	NCK	3	0	41038	1990	2013	0	0	23	22.1164	22.1164	2	0	0	1	0	0	0		464	45300		353	17800
NCKUH48	NCK	3	0	41201	1983	2013	1	1	30	29.6181	29.6181	3	0	0	1	0	0	0		408	218000		408	218000
NCKUH49	NCK	3	0	41178	1982	2013	1	1	31	30.8857	30.8857	4	0	0	1	0	0	1		261	72500		210	146000
NCKUH5	NCK	3	0	38512	1968	2012	1	2	44	43.9343	43.9343	6	1	0	1	0	1	0		238	18800		334	228000
NCKUH56	NCK	3	0	41198	1991	2013	1	1	22	21.5797	21.5797	2	0	0	1	0	0	0		314	206000		314	206000
NCKUH60	NCK	3	0	40142	1986	2013	1	1	27	26.2779	26.2779	3	0	0	1	0	0	0		455	7840		302	22100
NCKUH64	NCK	3	0	41338	1982	2013	1	1	31	30.4997	30.4997	4	0	0	1	0	0	0		220	1990		220	1990
NCKUH71	NCK	3	0	41226	1989	2013	1	1	24	24.1232	24.1232	2	0	0	1	0	0	0		327	29600		279	176000
NCKUH76	NCK	3	0	39812	1986	2013	1	1	27	26.7105	26.7105	3	0	0	1	0	0	0		725	27700		263	44400
NCKUH80	NCK	3	0	41345	1991	2013	1	1	22	22.141	22.141	2	0	0	1	0	0	1		363	91800		363	91800
NCKUH81	NCK	3	0	39962	1991	2013	1	1	22	22.1821	22.1821	2	0	0	1	0	0	1		365	20100		201	38000
NCKUH83	NCK	3	0	41394	1988	2013	1	1	25	24.7502	24.7502	2	0	0	1	0	0	0		322	38900		322	38900
TCVGH49	TCV	2	0	42137	1987	2015	1	1	27.8411	27.822	27.822	3	0	0	1	0	0	0		17	57800		17	57800
TCVGH47	TCV	2	0	38047	1986	2015	1	1	28.5616	28.5421	28.5421	3	0	0	1	0	0	0					154	35100
NCKUH9	NCK	3	0	41059	1985	2012	1	1	27	26.6886	26.6886	3	0	0	1	0	0	0		258	128000		311
NCKUH92	NCK	3	0	41331	1990	2013	1	1	23	23.0609	23.0609	2	0	0	1	0	0	1		370	3840000		286	126000
NCKUH94	NCK	3	0	39363	1980	2013	1	1	33	33.1335	33.1335	4	0	0	1	0	0	0		151	59600		151	59600
NCKUH95	NCK	3	0	41464	1981	2013	1	1	32	32.5421	32.5421	4	0	0	1	0	0	0		273	163000		273	163000
NTUH1001	NTU	1	1		1992	2015	1	1	23	23.8357	23.8357	2	0	0	1	0	0	0					505.802	36500
NTUH1006	NTU	1	1		1989	2015	1	1	26	26.8172	26.8172	3	1	0	1	0	0	0					60.3896	113000
NTUH1007	NTU	1	1		1984	2015	1	1	31	30.9815	30.9815	4	0	0	1	0	0	1					179.046	31200
NTUH1008	NTU	1	1		1985	2015	1	1	30	30.7625	30.7625	4	0	0	1	0	0	0					41.1032	28600
NTUH1011	NTU	1	1		1982	2015	1	1	33	33.2512	33.2512	4	0	0	1	0	0						463.088	136000
NTUH1012	NTU	1	1		1990	2015	1	1	25	25.065	25.065	3	0	0	1	0	0	0					45.325	185000
NTUH1014	NTU	1	1		1976	2015	1	1	39	39.5017	39.5017	5	0	0	1	0	0	1					769.482	3100
NTUH1018	NTU	1	1		1987	2015	1	1	28	28.0356	28.0356	3	0	0	1	0	0	0					408.694	10500
NTUH1020	NTU	1	1		1992	2015	1	1	23	23.0062	23.0062	2	1	0	1	0	0	1					193.276	114000
NTUH1024	NTU	1	1		1982	2015	1	1	34	33.6318	33.6318	4	0	0	1	0	0	1					525.012	27100
TCVGH4	TCV	2	1	42187	1990	2015	1	1	25.7671	25.7495	25.7495	3	0	0	1	0	0	0					371	12000
NTUH1027	NTU	1	1		1975	2016	1	1	41	40.7529	40.7529	6	0	0	1	0	0						50.4915	450000
TCVGH33	TCV	2	0	41215	1991	2012	1	1	21	21.2238	21.2238	2	0	0	1	0	0	0		326	98200		326	98200
NTUH1032	NTU	1	1		1985	2016	1	1	31	30.0534	30.0534	4	0	0	1	0	1	1					216.398	30500
NTUH1034	NTU	1	1		1983	2016	1	1	33	32.3012	32.3012	4	0	0	1	0	0	0					21.028	3670000
NTUH1036	NTU	1	1		1985	2016	1	1	31	30.9459	30.9459	4	0	0	1	0	0	0					135.36	288000
NTUH1037	NTU	1	1		1985	2016	1	1	31	30.8227	30.8227	4	0	0	1	0	0	0					542.052	30800
NTUH1041	NTU	1	1		1981	2016	1	1	35	34.4613	34.4613	4	0	0	1	0	0	0					356.784	9180
TCVGH3	TCV	2	0	41212	1991	2012	1	1	21.6082	21.5934	21.5934	2	0	0	1	0	1	0		79	250000		79	250000
NTUH1046	NTU	1	1		1983	2016	1	1	32	32.5366	32.5366	4	0	0	1	0	0						444.312	435000
NTUH1048	NTU	1	1		1983	2016	1	1	33	32.8652	32.8652	4	0	0	1	0	0	1					329.202	21100
NTUH1050	NTU	1	1		1989	2016	1	1	27	26.4011	26.4011	3	0	0	1	0	0						551.905	11000
NTUH1052	NTU	1	1		1979	2016	1	1	37	36.9884	36.9884	5	1	0	1	0	1	0					344.24	9670
NTUH1055	NTU	1	1		1980	2016	1	1	36	35.258	35.258	5	0	0	1	0	0	1					421.411	133000
NTUH1058	NTU	1	1		1982	2016	1	1	34	33.3826	33.3826	4	0	0	1	0	0	0					302.541	9210
NTUH1059	NTU	1	1		1969	2016	1	1	47	46.642	46.642	7	0	0	1	0	0	0					70.983	315000
NTUH1063	NTU	1	1		1997	2016	1	1	19	18.3217	18.3217	1	0	0	1	0	0						300.495	122667
NTUH1070	NTU	1	1		1986	2016	1	1	30	29.5962	29.5962	3	0	0	1	0	0	0					248.4	103000
TCVGH28	TCV	2	0	41620	1984	2014	1	1	30.5452	30.5243	30.5243	4	0	0	1	0	0	1		464	10100		353	22900
NTUH1076	NTU	1	1		1991	2016	1	1	25	24.5777	24.5777	2	0	0	1	0	1						514	151000
NTUH1079	NTU	1	1		1979	2016	1	1	37	36.4791	36.4791	5	0	0	1	0	0	1					387.903	12800
NTUH1082	NTU	1	1		1992	2016	1	1	24	23.9562	23.9562	2	0	0	1	0	0						168.948	17100000
TCVGH21	TCV	2	0	41487	1983	2013	1	1	30.1973	30.1766	30.1766	4	0	0	1	0	0	1		678	204000		678	204000
TCVGH2	TCV	2	0	41179	1988	2012	1	1	24.4493	24.4326	24.4326	2	0	0	1	0	0	0		122	173000		122	173000
NTUH109	NTU	1	0		1980	2012	1	1	32	32.3778	32.3778	4	0	0	1	0	0	0					135.937	118000
NTUH1090	NTU	1	1		1988	2016	1	1	28	27.4524	27.4524	3	0	0	1	0	0	0					4.0081	920000
NTUH1093	NTU	1	1		1981	2016	1	1	35	35.1595	35.1595	5	0	0	1	0	0	0					124.925	284000
NTUH1094	NTU	1	1		1995	2016	1	1	21	20.7255	20.7255	2	0	0	1	0	0						252.48	39300
NTUH1095	NTU	1	1		1995	2016	1	1	21	20.8652	20.8652	2	0	0	1	0	0	0					337.77	21300
NTUH1098	NTU	1	1		1989	2016	1	1	27	27.3374	27.3374	3	1	0	1	0	0	0					72.7116	39800
TCVGH18	TCV	2	0	41450	1978	2013	1	1	34.9205	34.8966	34.8966	4	0	0	1	0	0	0		91	35300		91	35300
NTUH110	NTU	1	0		1985	2012	1	1	27	27.4251	27.4251	3	0	0	1	0	0	1					247.776	74100
NTUH1104	NTU	1	1		1985	2016	1	1	31	31.321	31.321	4	0	0	1	0	0						190.665	39100
NTUH113	NTU	1	0		1985	2012	1	1	27	27.3539	27.3539	3	0	0	1	0	0	0					1.28	2000000
TCVGH15	TCV	2	0	2013/2	1985	2013	1	1	27.8521	27.833	27.833	3	1	0	1	0	0	1					40	860000
NTUH136	NTU	1	0		1988	2012	1	1	24	24.7748	24.7748	2	0	0	1	0	0	0					435.094	56300
NTUH137	NTU	1	0		1991	2012	1	1	21	21.5715	21.5715	2	0	0	1	0	0	0					249.064	69000
NTUH140	NTU	1	0		1975	2012	1	1	37	37.8782	37.8782	5	0	0	1	0	0	0					203.912	304000
NTUH141	NTU	1	0		1987	2012	1	1	25	25.7194	25.7194	3	0	0	1	0	0	0					454.818	24200
NTUH144	NTU	1	0		1981	2012	1	1	31	31.8385	31.8385	4	0	0	1	0	0	0					387.828	30800
NTUH145	NTU	1	0		1973	2012	1	1	39	39.5072	39.5072	5	0	0	1	0	0	0					504.968	51500
NTUH150	NTU	1	0		1983	2012	1	1	29	29.2211	29.2211	3	0	0	1	0	0	1					238.698	73900
NTUH152	NTU	1	0		1982	2012	1	1	30	30.256	30.256	4	0	0	1	0	1						335.876	16400
NTUH153	NTU	1	0		1971	2012	1	1	41	41.3744	41.3744	6	1	0	1	0	0	0					58.08	78000
NTUH154	NTU	1	0		1981	2013	1	1	32	31.0773	31.0773	4	0	0	1	0	0	1					392.377	24700
NTUH158	NTU	1	0		1989	2013	1	1	24	23.5236	23.5236	2	1	0	1	0	0	0					338.72	48600
NTUH160	NTU	1	0		1989	2013	1	1	24	23.3484	23.3484	2	0	0	1	0	0	0					478.526	8180
NTUH161	NTU	1	0		1984	2013	1	1	29	28.4736	28.4736	3	1	0	1	0	0	0					324.779	244000
NTUH163	NTU	1	0		1985	2013	1	1	28	27.373	27.373	3	0	0	1	0	0						42.6844	1760000
NTUH167	NTU	1	0		1980	2013	1	1	33	32.5175	32.5175	4	0	0	1	0	0	0					38.976	11600
NTUH172	NTU	1	0		1972	2013	1	1	41	40.4517	40.4517	6	0	0	1	0	0	0					159.552	2290000
NTUH173	NTU	1	0		1969	2013	1	1	44	43.666	43.666	6	0	0	1	0	0	0					370.475	12400
NTUH175	NTU	1	0		1984	2013	1	1	29	28.2327	28.2327	3	0	0	1	0	0	0					627.48	149000
NTUH18	NTU	1	0		1978	2012	1	1	34	33.922	33.922	4	0	0	1	0	0	1					84.66	151000
NTUH180	NTU	1	0		1977	2013	1	1	36	36.0903	36.0903	5	0	0	1	0	1	0					166.574	1010000
NTUH183	NTU	1	0		1986	2013	1	1	27	26.6229	26.6229	3	0	0	1	0	1	0					31.458	91200
NTUH186	NTU	1	0		1978	2013	1	1	35	35.1348	35.1348	5	0	0	1	0	0	1					235.549	18700
NTUH190	NTU	1	0		1987	2013	1	1	26	25.4565	25.4565	3	0	0	1	0	0	0					488.519	68700
NTUH194	NTU	1	0		1985	2013	1	1	28	28.167	28.167	3	0	0	1	0	0	1					289.476	31400
NTUH196	NTU	1	0		1988	2013	1	1	25	25.0376	25.0376	3	0	0	1	0	0	0					259.515	11300
NTUH198	NTU	1	0		1984	2013	1	1	29	28.5503	28.5503	3	0	0	1	0	0	1					185.31	322000
NTUH2	NTU	1	0		1980	2012	1	1	32	32.0712	32.0712	4	0	0	1	0	0	0					227.457	377000
NTUH20	NTU	1	0		1992	2012	1	1	20	20.4627	20.4627	2	1	0	1	0	0	0					226.627	173000
NTUH206	NTU	1	0		1982	2013	1	1	31	30.4257	30.4257	4	0	0	1	0	0	0					632.394	62500
NTUH207	NTU	1	0		1977	2013	1	1	36	35.8275	35.8275	5	0	0	1	0	0	0					148.893	48800
NTUH21	NTU	1	0		1984	2012	1	1	28	27.5729	27.5729	3	0	0	1	0	0	0					179.45	378000
NTUH210	NTU	1	0		1981	2013	1	1	32	31.4661	31.4661	4	0	0	1	0	0	1					98.9616	76000
NTUH213	NTU	1	0		1987	2013	1	1	26	25.5441	25.5441	3	0	0	1	0	0	0					399.024	78500
NTUH215	NTU	1	0		1981	2013	1	1	32	31.7919	31.7919	4	0	0	1	0	0	0					461.376	13700
NTUH221	NTU	1	0		1985	2013	1	1	28	27.4251	27.4251	3	0	0	1	0	1	1					309.314	195000
NTUH222	NTU	1	0		1984	2013	1	1	29	28.4052	28.4052	3	0	0	1	0	0	0					264.403	124000
NTUH223	NTU	1	0		1987	2013	1	1	26	25.8344	25.8344	3	1	0	1	0	0	0					463.654	35700
NTUH224	NTU	1	0		1986	2013	1	1	27	26.3409	26.3409	3	0	0	1	0	0	0					282.173	15200
NTUH23	NTU	1	0		1977	2012	1	1	35	34.5845	34.5845	4	0	0	1	0	0	1					257.58	1120000
NTUHHC45	NTUHC	1	0	41586	1969	2015	1	0	45.1167	45.117	45.117	7	0	0	1	0	0	0		414	31400		350	31600
NTUH234	NTU	1	0		1982	2013	1	1	31	30.5955	30.5955	4	0	0	1	0	0	1					361.368	1850000
NTUH235	NTU	1	0		1989	2013	1	1	24	23.5072	23.5072	2	1	0	1	0	0	0					362.585	28000
NTUH236	NTU	1	0		1982	2013	1	1	31	30.8255	30.8255	4	0	0	1	0	0	0					824.04	1110000
NTUH239	NTU	1	0		1977	2013	1	1	36	35.7317	35.7317	5	0	0	1	0	0	0					8.541	95600
NTUH252	NTU	1	0		1970	2013	1	1	43	42.5024	42.5024	6	0	0	1	0	0	1					187.133	114000
NTUH255	NTU	1	0		1975	2013	1	1	38	37.4593	37.4593	5	0	0	1	0	0	0					309.787	38300
NTUH26	NTU	1	0		1982	2012	1	1	30	29.6865	29.6865	3	0	0	1	0	0	1					775.267	957000
NTUH261	NTU	1	0		1980	2013	1	1	33	32.7803	32.7803	4	0	0	1	0	0	1					165.139	6380000
NTUH263	NTU	1	0		1978	2013	1	1	35	34.7899	34.7899	4	0	0	1	0	0	0					383.057	76400
NTUH266	NTU	1	0		1989	2013	1	1	24	23.8522	23.8522	2	0	0	1	0	0	1					334.022	43400
NTUH267	NTU	1	0		1982	2013	1	1	31	31.1622	31.1622	4	0	0	1	0	0	0					504.3	170000
NTUH269	NTU	1	0		1981	2013	1	1	32	32.0137	32.0137	4	0	0	1	0	0	0					623.717	59000
NTUH273	NTU	1	0		1991	2013	1	1	22	21.5524	21.5524	2	0	0	1	0	0	0					270.135	353000
NTUH274	NTU	1	0		1991	2013	1	1	22	22.2724	22.2724	2	0	0	1	0	0	0					329.472	59400
NTUH275	NTU	1	0		1990	2013	1	1	23	22.5462	22.5462	2	0	0	1	0	0	0					592.763	22300
NTUH276	NTU	1	0		1983	2013	1	1	30	30.2149	30.2149	4	0	0	1	0	0	0					391.272	44600
NTUH279	NTU	1	0		1989	2013	1	1	24	24.1643	24.1643	2	0	0	1	0	0	0					33.9295	303000
NTUH283	NTU	1	0		1984	2013	1	1	29	28.5914	28.5914	3	0	0	1	0	0	1					338.224	268000
NTUH286	NTU	1	0		1982	2013	1	1	31	30.8227	30.8227	4	0	0	1	0	0	0					677.736	143000
NTUH287	NTU	1	0		1991	2013	1	1	22	21.8535	21.8535	2	0	0	1	0	0	1					265.095	313000
NTUH288	NTU	1	0		1971	2013	1	1	42	41.5825	41.5825	6	1	0	1	0	0	0					423.225	23700
NTUH289	NTU	1	0		1988	2013	1	1	25	25.2758	25.2758	3	0	0	1	0	0	0					329.386	790000
NTUH290	NTU	1	0		1981	2013	1	1	32	31.7645	31.7645	4	0	0	1	0	0	0					176.088	17600
NTUH291	NTU	1	0		1978	2013	1	2	35	35.2252	35.2252	5	0	0	1	0	0	1					464.35	4820
NTUH294	NTU	1	0		1989	2013	1	1	24	23.6687	23.6687	2	0	0	1	0	0	0					299.754	66200
NTUH298	NTU	1	0		1984	2013	1	1	29	29.024	29.024	3	0	0	1	0	0	1					235.326	76600
NTUH30	NTU	1	0		1986	2012	1	1	26	26.2779	26.2779	3	1	0	1	0	0	0					23.6	357000
NTUH303	NTU	1	0		1980	2013	0	0	33	32.9856	32.9856	4	0	0	1	0	0	0					192.326	7750
NTUH305	NTU	1	0		1983	2013	1	1	30	30.4613	30.4613	4	0	0	1	0	0	0					286.11	8090
NTUH308	NTU	1	0		1985	2013	1	1	28	27.5756	27.5756	3	0	0	1	0	0	0					146.88	395000
NTUH310	NTU	1	0		1987	2013	1	1	26	26.2368	26.2368	3	0	0	1	0	0	0					288.832	13800
NTUH313	NTU	1	0		1978	2013	1	1	35	35.2252	35.2252	5	0	0	1	0	0	0					204.553	13700
NTUH314	NTU	1	0		1984	2013	1	1	29	28.7091	28.7091	3	0	0	1	0	0	0					484.029	7630
NTUH316	NTU	1	0		1964	2013	1	1	49	48.6899	48.6899	7	0	0	1	0	0	0					35.1102	43500
NTUH328	NTU	1	0		1991	2013	1	1	22	22.5873	22.5873	2	0	0	1	0	0	0					269.04	9160000
NTUH329	NTU	1	0		1974	2013	1	1	39	39.3402	39.3402	5	0	0	1	0	0	1					521.283	39100
NTUH339	NTU	1	0		1987	2013	1	1	26	26.1246	26.1246	3	0	0	1	0	0	0					239.803	31510
NTUH345	NTU	1	0		1983	2013	1	1	30	30.3737	30.3737	4	1	0	1	0	0	0					354.632	124000
NTUH347	NTU	1	0		1982	2013	1	1	31	31.614	31.614	4	0	0	1	0	0	0					312.741	109000
NTUH349	NTU	1	0		1987	2013	1	1	26	25.7495	25.7495	3	0	0	1	0	0	0					337.99	32200
NTUH350	NTU	1	0		1993	2013	1	1	20	20.449	20.449	2	0	0	1	0	0	0					339.788	50400
NTUH352	NTU	1	0		1990	2013	1	1	23	23.5729	23.5729	2	0	0	1	0	0	0					387.49	19500
NTUH353	NTU	1	0		1989	2013	1	1	24	24.0684	24.0684	2	0	0	1	0	0	0					336.134	104000
NTUH355	NTU	1	0		1988	2013	1	1	25	25.0568	25.0568	3	0	0	1	0	0	0					307.32	253000
NTUH356	NTU	1	0		1984	2013	1	1	29	29.0048	29.0048	3	1	0	1	0	0	0					302.308	35500
NTUH358	NTU	1	0		1976	2013	1	1	37	36.7584	36.7584	5	1	0	1	0	0	0					549.001	17000
NTUH360	NTU	1	0		1983	2013	1	1	30	30.3025	30.3025	4	0	0	1	0	0	0					56.52	86400
NTUH361	NTU	1	0		1982	2013	1	1	31	30.9678	30.9678	4	0	0	1	0	0	1					213.408	37500
NTUH362	NTU	1	0		1985	2013	1	1	28	28.4819	28.4819	3	0	0	1	0	0	1					594.093	10900
NTUH367	NTU	1	0		1982	2013	1	1	31	31.0308	31.0308	4	0	0	1	0	0	0					759.948	7750
NTUH370	NTU	1	0		1991	2013	1	1	22	22.5955	22.5955	2	0	0	1	0	0	1					244.675	452000
NTUH371	NTU	1	0		1986	2013	1	1	27	27.6057	27.6057	3	0	0	1	0	0	0					485.723	28800
NTUH374	NTU	1	0		1984	2013	1	1	29	29.7604	29.7604	3	1	0	1	0	0	1					24.276	191000
NTUH375	NTU	1	0		1983	2013	1	1	30	30.2998	30.2998	4	0	0	1	0	0	1					413.095	34200
NTUH376	NTU	1	0		1992	2013	1	1	21	21.5743	21.5743	2	0	0	1	0	0	0					449.956	70200
NTUH377	NTU	1	0		1985	2013	1	1	28	28.178	28.178	3	0	0	1	0	0	0					174.174	16300
NTUH378	NTU	1	0		1973	2013	1	1	40	40.8022	40.8022	6	1	0	1	0	0	0					363.968	14500
NTUH388	NTU	1	0		1986	2013	1	1	27	27.4579	27.4579	3	0	0	1	0	0	0					229.295	70000
NTUH389	NTU	1	0		1985	2013	1	1	28	28.679	28.679	3	0	0	1	0	0	1					391.952	30800
NTUH391	NTU	1	0		1993	2013	1	1	20	20.3231	20.3231	2	0	0	1	0	0	0					294.276	280000
NTUH403	NTU	1	0		1985	2013	1	1	28	28.0931	28.0931	3	0	0	1	0	0	0					208.447	84900
NTUH405	NTU	1	0		1984	2013	1	1	29	28.9665	28.9665	3	0	0	1	0	0	0					341.955	58000
NTUH406	NTU	1	0		1986	2013	1	1	27	27.0007	27.0007	3	0	0	1	0	0	0					258.944	286000
NTUH407	NTU	1	0		1989	2013	1	1	24	24.5695	24.5695	2	0	0	1	0	0	0					156.713	45700
NTUH409	NTU	1	0		1987	2013	1	1	26	26.141	26.141	3	0	0	1	0	0	0					473.622	97900
NTUH413	NTU	1	0		1983	2013	1	1	30	30.0561	30.0561	4	0	0	1	0	0	1					46.458	186000
NTUH416	NTU	1	0		1971	2013	1	1	42	42.6968	42.6968	6	1	0	1	0	0	0					256.757	382000
NTUH417	NTU	1	0		1988	2013	1	1	25	25.8371	25.8371	3	0	0	1	0	0	0					135.744	3520000
NTUHHC34	NTUHC	1	1	42381	1989	2016	1	1	26.6472	26.6502	26.6502	3	0	0	1	0	0	0		18	224000		18	224000
NTUH422	NTU	1	0		1993	2013	1	1	20	19.9699	19.9699	1	0	0	1	0	0	0					378.809	107000
NTUH423	NTU	1	0		1983	2013	1	1	30	30.5572	30.5572	4	0	0	1	0	0	0					296.102	130000
NTUH426	NTU	1	0		1981	2014	1	1	33	32.2574	32.2574	4	0	0	1	0	0	0					395.031	60200
NTUH429	NTU	1	0		1966	2014	1	1	48	47.7645	47.7645	7	1	0	1	0	0	1					251.808	43600
NTUH43	NTU	1	0		1985	2012	1	1	27	26.9377	26.9377	3	0	0	1	0	0	0					254.604	148000
NTUH430	NTU	1	0		1986	2014	1	1	28	27.7262	27.7262	3	0	0	1	0	0	1					496.064	19300
NTUH431	NTU	1	0		1984	2014	1	1	30	29.2457	29.2457	3	0	0	1	0	1	0					397.563	136000
NTUH432	NTU	1	0		1985	2014	1	1	29	28.8405	28.8405	3	0	0	1	0	0	0					371.404	9190
NTUH435	NTU	1	0		1990	2014	1	1	24	23.7728	23.7728	2	0	0	1	0	0	0					444.941	12100
NTUH437	NTU	1	0		1984	2014	1	1	30	29.8316	29.8316	3	0	0	1	0	0	0					382.022	51200
NTUH438	NTU	1	0		1988	2014	1	1	26	25.128	25.128	3	0	0	1	0	0	0					570.6	9610
NTUH439	NTU	1	0		1991	2014	1	1	23	22.8857	22.8857	2	0	0	1	0	0	1					437.409	55500
NTUH44	NTU	1	0		1980	2012	1	1	32	32.3094	32.3094	4	0	0	1	0	0	0					506.282	26600
NTUH440	NTU	1	0		1992	2014	1	1	22	21.7057	21.7057	2	0	0	1	0	0	1					355.755	103000
NTUH441	NTU	1	0		1973	2014	1	1	41	40.4736	40.4736	6	0	0	1	0	0	0					415.864	47800
NTUH444	NTU	1	0		1990	2014	1	1	24	23.7563	23.7563	2	0	0	1	0	0	0					286.578	125000
NTUH446	NTU	1	0		1980	2014	1	1	34	33.9493	33.9493	4	0	0	1	0	0	0					192.197	1690000
NTUH448	NTU	1	0		1981	2014	1	1	33	32.9363	32.9363	4	1	0	1	0	0	0					10.26	88900
NTUH45	NTU	1	0		1972	2012	1	1	40	40.0657	40.0657	6	1	0	1	0	0	1					198.36	6560
NTUH454	NTU	1	0		1983	2014	1	1	31	30.0972	30.0972	4	0	0	1	0	0	0					88.992	87200
NTUH458	NTU	1	0		1990	2014	1	1	24	23.2334	23.2334	2	0	0	1	0	0	1					364.008	37900
NTUH46	NTU	1	0		1986	2012	1	1	26	26.0534	26.0534	3	0	0	1	0	0	0					307.498	91000
NTUH461	NTU	1	0		1985	2014	1	1	29	28.2847	28.2847	3	0	0	1	0	0	0					878.033	12500
NTUH463	NTU	1	0		1982	2014	1	1	32	31.9425	31.9425	4	0	0	1	0	0	1					463.339	25700
NTUH464	NTU	1	0		1986	2014	1	1	28	27.6441	27.6441	3	0	0	1	0	0	0					439.635	69500
NTUH466	NTU	1	0		1991	2014	1	1	23	22.5654	22.5654	2	1	0	1	0	0	0					466.142	38500
NTUH470	NTU	1	0		1984	2014	1	1	30	29.3771	29.3771	3	0	0	1	0	0	1					331.932	106000
NTUH472	NTU	1	0		1990	2014	1	1	24	24.0356	24.0356	2	0	0	1	0	0	0					421.17	9010
NTUH474	NTU	1	0		1985	2014	1	1	29	28.4791	28.4791	3	0	0	1	0	0	1					207.747	6270
NTUH476	NTU	1	0		1987	2014	1	1	27	26.8255	26.8255	3	0	0	1	0	0	0					313.27	22200
NTUH477	NTU	1	0		1980	2014	1	1	34	33.1855	33.1855	4	1	0	1	0	0	1					307.874	180000
NTUH479	NTU	1	0		1968	2014	1	1	46	45.3634	45.3634	7	1	0	1	0	0	0					315.468	13200
NTUH483	NTU	1	0		1977	2014	1	1	37	36.9719	36.9719	5	0	0	1	0	0	0					415.53	22300
NTUH488	NTU	1	0		1989	2014	1	1	25	24.9446	24.9446	2	0	0	1	0	0	0					318.63	4920
NTUH489	NTU	1	0		1968	2014	1	0	46	45.4209	45.4209	7	0	0	1	0	0	0					4.8374	266000
NTUH491	NTU	1	0		1984	2014	1	1	30	29.8316	29.8316	3	0	0	1	0	0	0					470.25	135000
NTUH494	NTU	1	0		1981	2014	1	1	33	32.6735	32.6735	4	0	0	1	0	0	0					265.132	14700
NTUH496	NTU	1	0		1983	2014	1	1	31	30.8884	30.8884	4	0	0	1	0	0	0					408.074	409000
NTUH499	NTU	1	0		1983	2014	1	1	31	30.4613	30.4613	4	0	0	1	0	0	0					31.932	792000
NTUH501	NTU	1	0		1986	2014	1	1	28	28.0931	28.0931	3	0	0	1	0	0	0					284.592	2410
NTUH502	NTU	1	0		1986	2014	1	1	28	28.063	28.063	3	1	0	1	0	0	1					468.882	91500
NTUH503	NTU	1	0		1986	2014	1	1	28	28.1971	28.1971	3	0	0	1	0	0	0					244.652	27500
NTUH505	NTU	1	0		1964	2014	0	0	50	49.9165	49.9165	7	1	0	1	0	0	0					207.262	353
NTUH506	NTU	1	0		1989	2014	1	1	25	25.2402	25.2402	3	0	0	1	0	0	0					880.121	13000
NTUH508	NTU	1	0		1982	2014	1	1	32	31.8056	31.8056	4	0	0	1	0	0	0					125.78	>10000000
NTUH517	NTU	1	0		1985	2014	1	1	29	28.9884	28.9884	3	0	0	1	0	0	0					354.57	66200
NTUH518	NTU	1	0		1979	2014	1	1	35	34.5462	34.5462	4	0	0	1	0	0	0					248.184	153000
NTUH519	NTU	1	0		1987	2014	1	1	27	26.4832	26.4832	3	0	0	1	0	0	0					469.771	28200
NTUHHC22	NTUHC	1	1	42156	1990	2015	1	1	24.8667	24.8679	24.8679	2	0	0	1	0	0	1		99	3580000		99	3580000
NTUH522	NTU	1	0		1971	2014	1	1	43	42.9322	42.9322	6	1	0	1	0	0	0					29.592	93800
NTUH523	NTU	1	0		1976	2014	1	1	38	37.6345	37.6345	5	0	0	1	0	0	0					519.453	119000
NTUH525	NTU	1	0		1986	2014	1	1	28	28.0931	28.0931	3	0	0	1	0	0	0					324.489	21600
NTUH528	NTU	1	0		1979	2014	1	1	35	34.82	34.82	4	0	0	1	0	0	1					608.899	490000
NTUH529	NTU	1	0		1972	2014	1	1	42	42.1109	42.1109	6	0	0	1	0	0	1					258.469	60500
NTUH532	NTU	1	0		1986	2014	1	1	28	27.4771	27.4771	3	0	0	1	0	0	0					246.816	5760000
NTUH533	NTU	1	0		1980	2014	1	1	34	33.4511	33.4511	4	0	0	1	0	0	0					418.918	1030000
NTUH534	NTU	1	0		1979	2014	1	1	35	34.5572	34.5572	4	0	0	1	0	0	0					375.289	43300
NTUH535	NTU	1	0		1989	2014	1	1	25	24.9774	24.9774	2	0	0	1	0	0	0					336.699	23600
NTUH54	NTU	1	0		1989	2012	1	1	23	23.0007	23.0007	2	0	0	1	0	0	0					26.752	166000
NTUH540	NTU	1	0		1982	2014	1	1	32	31.603	31.603	4	0	0	1	0	0	0					718.308	88900
NTUH547	NTU	1	0		1969	2014	1	1	45	44.5202	44.5202	6	0	0	1	0	0	0					151.2	50700
NTUH548	NTU	1	0		1991	2014	1	1	23	22.8501	22.8501	2	0	0	1	0	0	0					615.938	137000
NTUH549	NTU	1	0		1954	2014	0	0	60	60.0739	60.0739	10	1	0	1	0	1	0					140.996	15700
NTUH55	NTU	1	0		1985	2012	1	1	27	27.5921	27.5921	3	0	0	1	0	0	0					61.523	10000000
NTUH550	NTU	1	0		1986	2014	1	1	28	28.386	28.386	3	0	0	1	0	0	1					305.292	33000
NTUH553	NTU	1	0		1984	2014	1	1	30	29.4812	29.4812	3	0	0	1	0	0	0					371.238	527000
NTUH556	NTU	1	0		1981	2014	1	1	33	32.5311	32.5311	4	1	0	1	0	0	0					331.726	70800
NTUH557	NTU	1	0		1977	2014	1	1	37	37.0842	37.0842	5	0	0	1	0	0	0					311.372	11700
NTUH558	NTU	1	0		1984	2014	1	1	30	30.2286	30.2286	4	0	0	1	0	0	0					805.253	27800
NTUH56	NTU	1	0		1982	2012	1	1	30	30.527	30.527	4	0	0	1	0	0	1					234	106000
NTUH560	NTU	1	0		1978	2014	1	1	36	36.2355	36.2355	5	0	0	1	0	0	0					14.7136	69000
NTUH562	NTU	1	0		1964	2014	1	1	50	49.4428	49.4428	7	1	0	1	0	1	0					374.256	19100
NTUH563	NTU	1	0		1974	2014	1	1	40	40.2245	40.2245	6	0	0	1	0	0	0					323.503	6620
NTUH564	NTU	1	0		1991	2014	1	1	23	23.2225	23.2225	2	0	0	1	0	0	0					509.064	23900
NTUH565	NTU	1	0		1989	2014	1	1	25	24.5667	24.5667	2	0	0	1	0	0	0					249.48	177000
NTUH566	NTU	1	0		1980	2014	1	1	34	33.6564	33.6564	4	0	0	1	0	0	1					67.9496	77700
NTUH574	NTU	1	0		1985	2014	1	1	29	28.4873	28.4873	3	0	0	1	0	0	0					251.459	105000
NTUH579	NTU	1	0		1977	2014	1	1	37	36.8569	36.8569	5	0	0	1	0	0	1					230.105	61900
NTUH586	NTU	1	0		1976	2014	1	1	38	37.6865	37.6865	5	1	0	1	0	0	0					244.992	30700
NTUH588	NTU	1	0		1987	2014	1	1	27	26.8474	26.8474	3	0	0	1	0	0	0					267.912	82300
NTUH593	NTU	1	0		1992	2014	1	1	22	22.4203	22.4203	2	0	0	1	0	0	0					338.877	11100
NTUH594	NTU	1	0		1993	2014	1	1	21	20.6598	20.6598	2	0	0	1	0	0	0					314.16	523000
NTUH595	NTU	1	0		1993	2014	1	1	21	20.9774	20.9774	2	0	0	1	0	0	0					301.551	32600
NTUH597	NTU	1	0		1981	2014	1	1	33	32.6927	32.6927	4	0	0	1	0	0	0					183.126	31600
NTUH598	NTU	1	0		1982	2014	1	1	32	32.3778	32.3778	4	1	0	1	0	0	0					629.76	3250
NTUH601	NTU	1	0		1975	2014	1	2	39	39.4333	39.4333	5	1	0	1	0	1	0					51.5504	897000
NTUH602	NTU	1	0		1981	2014	1	1	33	32.7091	32.7091	4	0	0	1	0	0	0					467.68	12100
NTUH604	NTU	1	0		1982	2014	1	1	32	32.2957	32.2957	4	0	0	1	0	0	0					923.737	253000
NTUH606	NTU	1	0		1985	2014	1	1	29	29.2348	29.2348	3	0	0	1	0	0	0					729.043	3480
NTUH609	NTU	1	0		1953	2014	0	0	61	61.4073	61.4073	10	1	0	1	0	0	0					385.2	13900
NTUH611	NTU	1	0		1986	2014	1	1	28	28.2546	28.2546	3	1	0	1	0	0	0					114.66	392000
NTUH616	NTU	1	0		1990	2014	1	1	24	24.6653	24.6653	2	0	0	1	0	0	0					225.957	81500
NTUH618	NTU	1	0		1985	2014	1	1	29	28.8405	28.8405	3	0	0	1	0	0	0					378.344	3390
NTUH619	NTU	1	0		1977	2014	1	1	37	37.6071	37.6071	5	0	0	1	0	0	0					91.443	92100
NTUH623	NTU	1	0		1986	2014	1	1	28	27.9288	27.9288	3	0	0	1	0	0	1					304.646	>10000000
NTUH626	NTU	1	0		1981	2014	1	1	33	32.7502	32.7502	4	0	0	1	0	0	0					229.862	27000
NTUH627	NTU	1	0		1985	2014	1	1	29	28.9117	28.9117	3	0	0	1	0	0	1					209.198	5350000
NTUH628	NTU	1	0		1990	2014	1	1	24	23.9316	23.9316	2	0	0	1	0	0	1					47.9808	321000
NTUH631	NTU	1	0		1984	2014	1	1	30	30.3901	30.3901	4	0	0	1	0	0	0					301.686	250000
NTUH633	NTU	1	0		1977	2014	1	1	37	36.7639	36.7639	5	0	0	1	0	0	0					124.033	1140000
NTUH635	NTU	1	0		1978	2014	1	1	36	36.1615	36.1615	5	1	0	1	0	0	0					275.088	200000
NTUH637	NTU	1	0		1993	2014	1	1	21	20.9309	20.9309	2	0	0	1	0	0	0					324.963	151000
NTUH638	NTU	1	0		1974	2014	1	1	40	40.0274	40.0274	6	0	0	1	0	0	0					296.856	1860000
NTUH641	NTU	1	0		1984	2014	1	1	30	30.0698	30.0698	4	1	0	1	0	0	0					367.059	16000
NTUH644	NTU	1	0		1973	2014	1	1	41	41.1335	41.1335	6	1	0	1	0	0	0					118.653	191000
NTUHHC19	NTUHC	1	1	41897	1990	2015	1	3	24.8417	24.8378	24.8378	2	0	0	1	0	0	1		382	116000		263	242000
NTUH650	NTU	1	0		1984	2014	1	1	30	30.6146	30.6146	4	1	0	1	0	0	1					405.308	40900
NTUH651	NTU	1	0		1985	2014	1	1	29	29.5469	29.5469	3	1	0	1	0	0	0					378.367	14000
NTUH654	NTU	1	0		1980	2014	1	1	34	34.1711	34.1711	4	0	0	1	0	0	0					120.364	86900
NTUHHC15	NTUHC	1	0	41275	1991	2013	1	1	22.575	22.5791	22.5791	2	0	0	1	0	0	1		416	448			3480
NTUH660	NTU	1	0		1975	2014	1	1	39	39.2909	39.2909	5	0	0	1	0	0						93.961	158000
NTUH662	NTU	1	0		1944	2014	0	0	70	70.8008	70.8008	10	1	0	1	0	0	0					463.752	30700
NTUH667	NTU	1	0		1998	2014	1	1	16	16.8049	16.8049	1	0	0	1	0	0	0					157.5	1690000
NTUH67	NTU	1	0		1983	2012	1	1	29	28.7365	28.7365	3	0	0	1	0	0	0					86.052	145000
NTUH671	NTU	1	0		1978	2014	1	1	30	36.4819	36.4819	5	0	0	1	0	0	0					86.751	328000
NTUH996	NTU	1	1		1981	2015	1	1	34	34.7981	34.7981	4	0	0	1	0	0	0					172.803	507000
NTUH69	NTU	1	0		1984	2012	1	1	28	28.0301	28.0301	3	0	0	1	0	0	0					134.596	6760
NTUH690	NTU	1	0		1983	2014	1	1	31	31.5373	31.5373	4	0	0	1	0	0	0					40.2976	104000
NTUH699	NTU	1	0		1984	2014	1	1	30	30.883	30.883	4	1	0	1	0	0	0					361.218	45300
NTUH7	NTU	1	0		1978	2012	1	1	34	33.7057	33.7057	4	0	0	1	0	0	0					223.069	471000
NTUH70	NTU	1	0		1985	2012	1	1	27	27.5264	27.5264	3	1	0	1	0	0	0					95.0912	54200
NTUH702	NTU	1	0		1985	2014	1	1	29	29.0212	29.0212	3	0	0	1	0	0	0					1199.92	15700
NTUH709	NTU	1	0		1981	2015	1	1	34	33.6893	33.6893	4	0	0	1	0	0						319.427	68500
NTUH711	NTU	1	0		1985	2015	1	1	30	29.5989	29.5989	3	0	0	1	0	0	0					249.288	15000
NTUH715	NTU	1	0		1984	2015	1	1	31	30.9049	30.9049	4	0	0	1	0	0	0					24.0393	565000
NTUH716	NTU	1	0		1973	2015	1	1	42	41.5989	41.5989	6	1	0	1	0	0	1					169.002	81300
NTUH719	NTU	1	0		1989	2015	1	1	26	25.1417	25.1417	3	0	0	1	0	0	0					374.661	45900
NTUH720	NTU	1	0		1983	2015	1	1	32	31.5072	31.5072	4	0	0	1	0	0	0					459.574	1920
NTUH721	NTU	1	0		1984	2015	1	1	31	30.9076	30.9076	4	0	0	1	0	0	0					405.308	140000
NTUH728	NTU	1	0		1969	2015	1	1	46	45.2621	45.2621	7	1	0	1	0	0	0					194.285	602000
NTUH731	NTU	1	0		1978	2015	1	1	37	36.9008	36.9008	5	0	0	1	0	0	0					23.7144	207000
NTUH732	NTU	1	0		1993	2015	1	1	22	21.5332	21.5332	2	0	0	1	0	0						381.78	115000
NTUH733	NTU	1	0		1972	2015	1	1	43	42.1848	42.1848	6	0	0	1	0	0	0					49.248	310000
NTUH737	NTU	1	0		1986	2015	1	1	29	28.8789	28.8789	3	0	0	1	0	1	0					384.611	82400
NTUH738	NTU	1	0		1982	2015	1	1	33	32.6543	32.6543	4	0	0	1	0	0	1					336.532	148000
NTUH74	NTU	1	0		1984	2012	1	1	28	28.2574	28.2574	3	0	0	1	0	0	1					363.6	65300
NTUH989	NTU	1	1		1991	2015	1	1	24	24.6872	24.6872	2	0	0	1	0	0	0					588.432	19500
NTUH743	NTU	1	0		1980	2015	1	1	35	34.6776	34.6776	4	1	0	1	0	0	0					368.859	2730
NTUH988	NTU	1	1		1983	2015	1	1	32	32.7365	32.7365	4	0	0	1	0	0	0					887.233	35200
NTUH987	NTU	1	1		1984	2015	1	1	31	30.9213	30.9213	4	0	0	1	0	0	0					496.368	12600
NTUH752	NTU	1	0		1990	2015	1	1	25	24.2957	24.2957	2	0	0	1	0	0	1					204.309	220000
NTUH754	NTU	1	0		1989	2015	1	1	26	25.2758	25.2758	3	1	0	1	0	0	0					406.991	680
NTUH756	NTU	1	0		1985	2015	1	1	30	29.1992	29.1992	3	0	0	1	0	0	0					15.84	36400
NTUH758	NTU	1	0		1986	2015	1	1	29	28.3477	28.3477	3	0	0	1	0	0	0					293.353	25200
NTUH759	NTU	1	0		1987	2015	1	1	28	27.2772	27.2772	3	1	0	1	0	0	1					594.449	14700
NTUH76	NTU	1	0		1986	2012	1	1	26	26.3025	26.3025	3	1	0	1	0	0	1					211.643	5410
NTUH763	NTU	1	0		1992	2015	1	1	23	23.1595	23.1595	2	0	0	1	0	0	0					401.238	92000
NTUH764	NTU	1	0		1981	2015	1	1	34	33.6783	33.6783	4	1	0	1	0	0	0					475.494	7680
NTUH766	NTU	1	0		1988	2015	1	1	27	26.5079	26.5079	3	0	0	1	0	0	0					350.079	13500
NTUH775	NTU	1	0		1987	2015	1	1	28	27.7317	27.7317	3	0	0	1	0	0	0					399.105	9670
NTUH776	NTU	1	0		1986	2015	1	1	29	28.4134	28.4134	3	0	0	1	0	0	1					476.6	15500
NTUH778	NTU	1	0		1988	2015	1	1	27	27.2088	27.2088	3	0	0	1	0	0	0					196.716	21400000
NTUH781	NTU	1	0		1990	2015	1	1	25	24.6078	24.6078	2	0	0	1	0	0	1					637.437	10500
NTUH784	NTU	1	0		1980	2015	1	1	35	34.809	34.809	4	0	0	1	0	0	0					238.896	37000
NTUH985	NTU	1	1		1993	2015	1	1	22	22.4586	22.4586	2	0	0	1	0	0	0					494.52	59600
NTUH984	NTU	1	1		1980	2015	1	1	35	35.3703	35.3703	5	0	0	1	0	0	0					176.457	20500
NTUH79	NTU	1	0		1983	2012	1	1	29	29.7194	29.7194	3	0	0	1	0	0	0					455.914	44900
NTUH790	NTU	1	0		1992	2015	1	1	23	23.0062	23.0062	2	0	0	1	0	0	1					435.795	512000
NTUH983	NTU	1	1		1985	2015	1	1	30	30.3655	30.3655	4	1	0	1	0	0	0					271.62	96300
NTUH982	NTU	1	1		1984	2015	1	1	31	30.9158	30.9158	4	0	0	1	0	0	1					335.439	452000
NTUH795	NTU	1	0		1988	2015	1	1	27	26.7543	26.7543	3	0	0	1	0	1	0					484.315	188000
NTUH799	NTU	1	0		1982	2015	1	1	33	33.0103	33.0103	4	0	0	1	0	0	1					285.245	34400
NTUH800	NTU	1	0		1990	2015	1	1	25	25.0459	25.0459	3	0	0	1	0	0	0					457.983	95500
NTUH801	NTU	1	0		1986	2015	1	1	29	28.4654	28.4654	3	0	0	1	0	0	0					147.84	127000
NTUH807	NTU	1	0		1982	2015	1	1	33	32.6407	32.6407	4	0	0	1	0	0	1					238.85	1500000
NTUH815	NTU	1	0		1984	2015	1	1	31	31.3593	31.3593	4	1	0	1	0	1	1					130.345	91500
NTUH818	NTU	1	0		1990	2015	1	1	25	24.9391	24.9391	2	0	0	1	0	0	0					350.886	18500
NTUH976	NTU	1	1		1976	2015	1	1	39	39.54	39.54	5	0	0	1	0	0	0					173.317	1890000
NTUH820	NTU	1	0		1990	2015	1	1	25	24.8433	24.8433	2	0	0	1	0	0	0					243.264	45400
NTUH824	NTU	1	0		1983	2015	1	1	32	31.9535	31.9535	4	0	0	1	0	0	0					76	110000
NTUH826	NTU	1	0		1986	2015	1	1	29	28.6407	28.6407	3	0	0	1	0	0						341	13106
NTUH827	NTU	1	0		1983	2015	1	1	32	31.603	31.603	4	0	0	1	0	0	0					418.883	61300
NTUH835	NTU	1	0		1985	2015	1	1	30	29.8015	29.8015	3	0	0	1	0	0	0					133.325	32400
NTUH841	NTU	1	1		1990	2015	1	1	25	24.7283	24.7283	2	0	0	1	0	0	0					335.717	77800
NTUH842	NTU	1	1		1983	2015	1	1	32	32.1396	32.1396	4	0	0	1	0	1	0					347.844	25500
NTUH848	NTU	1	1		1985	2015	1	1	30	29.4757	29.4757	3	0	0	1	0	0	1					324.8	29300
NTUH858	NTU	1	1		1992	2015	1	1	23	23.0609	23.0609	2	0	0	1	0	0	0					551.532	51100
NTUH860	NTU	1	1		1991	2015	1	1	24	24.3504	24.3504	2	0	0	1	0	0	1					283.392	28800
NTUH861	NTU	1	1		1983	2015	1	1	32	32.2738	32.2738	4	0	0	1	0	0	0					534.351	71300
NTUH862	NTU	1	1		1987	2015	1	1	28	27.6523	27.6523	3	0	0	1	0	0	0					317.7	114000
NTUH863	NTU	1	1		1986	2015	1	1	29	28.8569	28.8569	3	0	0	1	0	0	0					19.9872	97000
NTUH869	NTU	1	1		1988	2015	1	1	27	27.1431	27.1431	3	1	0	1	0	0	0					271.998	68000
NTUH87	NTU	1	0		1972	2012	1	1	40	40.1506	40.1506	6	0	0	1	0	0	0					66.8736	701000
NTUH872	NTU	1	1		1984	2015	1	1	31	30.7707	30.7707	4	0	0	1	0	0	1					584.82	95400
NTUH973	NTU	1	1		1994	2015	1	1	21	21.1526	21.1526	2	0	0	1	0	0	0					225.655	83000
NTUH970	NTU	1	1		1983	2015	1	1	32	32.0055	32.0055	4	0	0	1	0	0	0					22.1056	24400
NTUH878	NTU	1	1		1992	2015	1	1	23	23.0089	23.0089	2	0	0	1	0	0	0					393.515	108000
NTUH879	NTU	1	1		1988	2015	1	1	27	27.1239	27.1239	3	1	0	1	0	1	1					567.96	44000
NTUH880	NTU	1	1		1988	2015	1	1	27	27.3484	27.3484	3	0	0	1	0	0	0					763.295	19300
NTUH883	NTU	1	1		1979	2015	1	1	36	35.9151	35.9151	5	0	0	1	0	0	0					243.243	1850000
NTUH884	NTU	1	1		1990	2015	1	1	25	25.3306	25.3306	3	0	0	1	0	0	0					441.504	281000
NTUH885	NTU	1	1		1981	2015	1	1	34	34.5845	34.5845	4	0	0	1	0	0	0					507.18	19700
NTUH89	NTU	1	0		1982	2012	1	1	30	30.3819	30.3819	4	1	0	1	0	0	0					380.556	11900
NTUH890	NTU	1	1		1985	2015	1	1	30	30.2231	30.2231	4	0	0	1	0	0	0					327.854	18300
NTUH892	NTU	1	1		1986	2015	1	1	29	28.7447	28.7447	3	0	0	1	0	0	0					352.135	84800
NTUH894	NTU	1	1		1984	2015	1	1	31	31.2334	31.2334	4	0	0	1	0	0	0					718.263	70100
NTUH897	NTU	1	1		1985	2015	1	1	30	29.7002	29.7002	3	0	0	1	0	0	0					1004.85	10700
NTUH966	NTU	1	1		1984	2015	1	1	31	31.5811	31.5811	4	0	0	1	0	0	1					376.329	4980000
NTUH90	NTU	1	0		1984	2012	1	1	28	28.2875	28.2875	3	0	0	1	0	0	0					92.9628	3840000
NTUH900	NTU	1	1		1985	2015	1	1	30	30.3901	30.3901	4	0	0	1	0	0	1					282.24	74800
NTUH903	NTU	1	1		1989	2015	1	1	26	26.1958	26.1958	3	0	0	1	0	0	0					882.145	3430
NTUH904	NTU	1	1		1978	2015	1	1	37	37.5797	37.5797	5	0	0	1	0	0	0					702.374	45200
NTUH908	NTU	1	1		1984	2015	1	1	31	31.0719	31.0719	4	0	0	1	0	0	0					456.057	54200
NTUH909	NTU	1	1		1983	2015	1	1	32	32.3532	32.3532	4	0	0	1	0	0	1					88.6608	1970000
NTUH91	NTU	1	0		1973	2012	1	1	39	39.7098	39.7098	5	0	0	1	0	0	1					28.1952	509000
NTUH910	NTU	1	1		1974	2015	1	1	41	40.9884	40.9884	6	0	0	1	0	0	0					235.411	54700
NTUH912	NTU	1	1		1988	2015	1	1	27	27.0281	27.0281	3	0	0	1	0	0	0					239.659	235000
NTUH916	NTU	1	1		1983	2015	1	1	32	31.7454	31.7454	4	1	0	1	0	0	0					594.944	39500
NTUH923	NTU	1	1		1992	2015	1	1	23	23.0171	23.0171	2	0	0	1	0	0	0					546.218	5860
NTUH924	NTU	1	1		1994	2015	1	1	21	21.0486	21.0486	2	0	0	1	0	0	0					625.808	4690
NTUH927	NTU	1	1		1980	2015	1	1	35	35.4579	35.4579	5	0	0	1	0	0	0					338.664	46100
NTUH928	NTU	1	1		1985	2015	1	1	30	30.4449	30.4449	4	0	0	1	0	0	0					164.916	120000
NTUH930	NTU	1	1		1984	2015	1	1	31	31.3867	31.3867	4	0	0	1	0	0	0					220.616	665000
NTUH935	NTU	1	1		1985	2015	1	1	30	29.9685	29.9685	3	0	0	1	0	0	0					789.525	13300
NTUH936	NTU	1	1		1984	2015	1	1	31	31.2717	31.2717	4	0	0	1	0	0	0					464.768	108000
NTUH959	NTU	1	1		1984	2015	1	1	31	30.9541	30.9541	4	0	0	1	0	0	0					11.2962	204000
NTUH938	NTU	1	1		1974	2015	1	1	41	41.4456	41.4456	6	1	0	1	0	0	0					236.465	204000
NTUH940	NTU	1	1		1988	2015	1	1	27	27.3128	27.3128	3	0	0	1	0	0	1					701.784	53500
NTUH944	NTU	1	1		1990	2015	1	1	25	24.9446	24.9446	2	0	0	1	0	0	1					541.724	7210
NTUH956	NTU	1	1		1980	2015	1	1	35	35.1677	35.1677	5	1	0	1	0	0	0					34.56	367000
NTUH953	NTU	1	1		1990	2015	1	1	25	25.0349	25.0349	3	0	0	1	0	0	0					200	<100
CCH10	CCH	2	0	39264	1957	2012	1	2	54.589	54.5517	54.5517	8	1	0	0	1	1	1		539	5510		209	19567
CCH107	CCH	2	0	38534	1976	2013	1	2	37.0712	37.0459	37.0459	5	0	0	0	1	1	0		543	43700		415	27875
CCH109	CCH	2	0	41589	1962	2013	1	1	51.274	51.2389	51.2389	8	1	0	0	1	0	0		22	147154		22	147154
CCH11	CCH	2	0	39630	1964	2012	1	2	48.5863	48.553	48.553	7	1	0	0	1	1	1		488	400		508
CCH112	CCH	2	0	38899	1973	2013	1	2	40.2438	40.2163	40.2163	6	1	0	0	1	1	0		172			44	1368292
CCH121	CCH	2	0	39264	1975	2014	1	2	38.5863	38.5599	38.5599	5	1	0	0	1	1	0		413	19100		240	88517
CCH123	CCH	2	0	38534	1980	2014	1	2	33.1808	33.1581	33.1581	4	0	0	0	1	1	0		435	<500		313	483
CCH146	CCH	2	0	41774	1958	2014	1	0	56.3342	56.2957	56.2957	9	1	0	0	1	0	0		82	387071		82	387071
CCH147	CCH	2	0	41789	1995	2014	1	1	19.3644	19.3511	19.3511	1	0	0	0	1	0	0		191	42152		191	42152
CCH149	CCH	2	0	38899	1981	2014	0	2	33.4356	33.4127	33.4127	4	0	0	0	1	1	0					396
CCH153	CCH	2	0	38899	1981	2014	1	2	32.9616	32.9391	32.9391	4	0	0	0	1	1	1		467	29600		270	40
CCH165	CCH	2	0	38899	1980	2014	0	2	34.6466	34.6229	34.6229	4	0	0	0	1	1	0		560	1235		560	1235
CCH171	CCH	2	0	41877	1970	2014	0	2	43.9973	43.9671	43.9671	6	1	0	0	1	1	0		21	496983		21	496983
CCH186	CCH	2	0	39303	1973	2014	1	2	41.5534	41.525	41.525	6	1	0	0	1	1	0		394	32600		227	5221
CCH187	CCH	2	0	38534	1980	2014	1	2	34.2822	34.2587	34.2587	4	1	0	0	1	1	1		539	2630		375	177462
CCH19	CCH	2	0	38534	1969	2012	1	2	43.2932	43.2635	43.2635	6	1	0	0	1	1	0		535	88200		309	78216
CCH190	CCH	2	0	38476	1977	2014	1	2	37.3781	37.3525	37.3525	5	1	0	0	1	1	1		718	4		463	32184
CCH201	CCH	2	0	38899	1954	2014	1	2	60.0575	60.0164	60.0164	10	0	0	0	1	1	1		284	12500		176	170313
CCH229	CCH	2	0	41091	1990	2015	1	3	24.9534	24.9363	24.9363	2	0	0	0	1	1	0		93	158240		93	158240
CCH234	CCH	2	0	38899	1967	2015	1	2	48.2877	48.2546	48.2546	7	0	0	0	1	1	0		440	20200		285	23148
CCH237	CCH	2	0	38534	1975	2015	1	2	40.3096	40.282	40.282	6	0	0	0	1	1	0		641	33600		272	13661
CCH238	CCH	2	0	38899	1959	2015	1	2	55.7507	55.7125	55.7125	9	0	0	0	1	1	1		514	54700		251	217744
CCH243	CCH	2	1	38899	1979	2015	1	2	35.7397	35.7153	35.7153	5	1	0	0	1	1	0		616	24100		256	193545
CCH244	CCH	2	1	38534	1976	2015	1	2	39.2	39.1732	39.1732	5	0	0	0	1	1	1		437	15900		77	480294
CCH245	CCH	2	1	38971	1963	2015	0	2	51.8849	51.8494	51.8494	8	0	0	0	1	1	1		404	6740		208	1588
CCH251	CCH	2	1	38169	1958	2015	1	2	56.874	56.835	56.835	9	1	0	0	1	1	0		480	13600		221	558485
CCH252	CCH	2	1	42215	1991	2015	1	1	24.0849	24.0684	24.0684	2	0	0	0	1	0	1		165	106361		165	106361
CCH253	CCH	2	1	42200	1983	2015	1	1	32.5068	32.4846	32.4846	4	0	0	0	1	0	1		65	142984		65	142984
CCH254	CCH	2	1	38899	1973	2015	1	2	41.8301	41.8015	41.8015	6	0	0	0	1	1	0		412	2750		49	379386
CCH258	CCH	2	1	42257	1992	2015	1	1	23.1726	23.1567	23.1567	2	0	0	0	1	0	1		153	80625		153	80625
CCH262	CCH	2	1	42240	1984	2015	1	1	31.0822	31.0609	31.0609	4	0	0	0	1	0	1		302	29466		302	29466
CCH29	CCH	2	0	40725	1954	2012	0	0	58.8932	58.8528	58.8528	9	1	0	0	1	0	0		194	1178		194	1178
CCH8	CCH	2	0	37257	1972	2012	1	1	40.2027	40.1752	40.1752	6	0	0	0	1	0	1		199	30800		113	93385
CCH87	CCH	2	0	38899	1961	2013	1	2	52.5753	52.5394	52.5394	8	1	0	0	1	1	1		505	41300		36	467648
CM148	CM	3	0	2015/4/17	1955	2015	1	0	60	59.781	59.781	9	0	0	0	1	0	0		29			29
CM27	CM	3	0	2012/7/13	1968	2012	1	1	44	44.1615	44.1615	6	1	0	0	1	0	0		37	134542		37	134542
CM34	CM	3	0	2011/12/16	1975	2012	0	0	37	36.846	36.846	5	0	0	0	1	0	0		57	623577		57	623577
CYCH12	CYC	3	0	41456	1982	2013	1	1	31	31.4908	31.4908	4	0	0	0	1	0	0		119	442000		119	442000
CYCH27	CYC	3	0	41780	1993	2014	1	1	21	21.0486	21.0486	2	0	0	0	1	0	0		21	253000		21	253000
CYCH33	CYC	3	0	41818	1969	2015	1	1	46	46.1656	46.1656	7	1	0	0	1	0						227	562
CYCH35	CYC	3	0	2012/3	1989	2014	1	1	25	24.9227	24.9227	2	0	0	0	1	0	1		439	7320		182	43700
CYCH38	CYC	3	0	2013/2	1984	2015	1	1	31	30.5763	30.5763	4	0	0	0	1	0	0		398	7930		282	14200
CYCH4	CYC	3	0	39356	1968	2012	1	2	44	44.4408	44.4408	6	0	0	0	1	0	0					169	17000
CYCH46	CYC	3	0	2014/10/02	1979	2014	1	1	36	35.1431	35.1431	5	0	0	0	1	0	0		136	1590000		136	1590000
CYCH47	CYC	3	0	41818	1964	2015	1	2	51	50.7789	50.7789	8	1	0	0	1	1						115	6100
CYCH49	CYC	3	0	2014/12/30	1978	2015	1	1	37	36.7365	36.7365	5	0	0	0	1	0	0		38	104000		38	104000
CYCH58	CYC	3	1		1979	2015	1	2	36	36.4545	36.4545	5	1	0	0	1	1						218	36000
FEMH100	FEM	1	0	19363	1953	2015	1	1	62.1639	62.1574	62.1574	10	1	0	0	1	0	0					353.64	347000
FEMH121	FEM	1	0	27378	1974	2013	1	1	38.9722	38.9733	38.9733	5	0	0	0	1	0	0					545.688	270000
FEMH153	FEM	1	0	30453	1983	2013	0	0	29.9333	29.9357	29.9357	3	1	0	0	1	0	0					77.2699	16500
FEMH157	FEM	1	1	28385	1977	2015	1	1	37.9389	37.9357	37.9357	5	1	0	0	1	0	0					257.358	49000
FEMH189	FEM	1	1	27536	1975	2015	1	1	40.3583	40.3614	40.3614	6	0	0	0	1	0	0					1311.86	28200
FEMH199	FEM	1	0	23373	1963	2014	1	2	50.7222	50.7242	50.7242	8	1	0	0	1	0	0					499.025
FEMH200	FEM	1	0	28274	1977	2014	1	1	37.2028	37.2047	37.2047	5	0	0	0	1	0	0					279	116000
FEMH201	FEM	1	0	31482	1986	2012	1	1	26.5167	26.5216	26.5216	3	0	0	0	1	0	0					81.821	1470000
FEMH222	FEM	1	1	22858	1962	2015	1	1	52.8833	52.8816	52.8816	8	1	0	0	1	0	1					8.12238	374000
FEMH229	FEM	1	0	30510	1983	2014	1	1	30.8139	30.8145	30.8145	4	0	0	0	1	0	0					280.411	15800
FEMH230	FEM	1	0	32289	1988	2014	1	1	26.3306	26.3326	26.3326	3	0	0	0	1	1	1					596.61	12400
FEMH236	FEM	1	0	29427	1980	2015	1	1	34.7083	34.7077	34.7077	4	0	0	0	1	0	1					205.918	77800
FEMH262	FEM	1	0	26614	1972	2014	1	1	41.9056	41.9028	41.9028	6	1	0	0	1	1	0					260.786	120000
FEMH272	FEM	1	0	21001	1957	2014	1	2	57.1361	57.1362	57.1362	9	1	0	0	1	1	1					232.249	20400
FEMH273	FEM	1	0	14183	1938	2014	1	2	75.7833	75.7837	75.7837	10	1	0	0	1	0	0					47.3283	554000
FEMH5	FEM	1	0	31824	1987	2013	1	1	26.5667	26.5654	26.5654	3	0	0	0	1	0	0					14.6475	298000
FEMH67	FEM	1	0	31155	1985	2014	1	1	28.9972	28.9966	28.9966	3	0	0	0	1	0	1					147.099	155000
FEMH87	FEM	1	0	33095	1990	2015	1	1	24.7361	24.7337	24.7337	2	0	0	0	1	0	0					436.165	3310
NCKUH129	NCK	3	0	41382	1975	2013	1	0	38	38.4668	38.4668	5	1	0	0	1	0	0		312	32700		312	32700
NCKUH149	NCK	3	0	40144	1983	2014	1	1	31	30.204	30.204	4	0	0	0	1	0	0		512	9590		379	168000
NCKUH164	NCK	3	0	40847	1959	2014	1	1	55	55.2334	55.2334	9	1	0	0	1	0	0		227	30400		191	53600
NCKUH177	NCK	3	0	41751	1974	2014	1	1	40	39.5346	39.5346	5	0	0	0	1	0	1		38	76700		38	76700
NCKUH277	NCK	3	0	38114	1966	2015	1	2	49	49.1225	49.1225	7	1	0	0	1	1	0		471	7650		267	63400
TSGH123	TSG	1	0	41978	1986	2014	1	1	28	28.9254	28.9254	3	0	0	0	1	0	0		4	878000		4	878000
NCKUH319	NCK	3	1	42151	1969	2015	1	1	46	45.5414	45.5414	7	1	0	0	1	0	0		218	1970000		218	1970000
NCKUH322	NCK	3	1	38252	1960	2015	1	2	55	55.4825	55.4825	9	1	0	0	1	0	0					253	43100
NCKUH331	NCK	3	1	41110	1972	2015	1	1	43	42.6749	42.6749	6	0	0	0	1	0	1		757	109000		392	174000
NCKUH363	NCK	3	1	39715	1978	2015	1	1	37	37.6728	37.6728	5	0	0	0	1	0	1		436	4760		696	21700
NCKUH366	NCK	3	1	41185	1980	2015	0	0	35	34.9131	34.9131	4	0	0	0	1	1	0		391	1540		351	11000
NCKUH37	NCK	3	0	41191	1965	2012	1	1	47	47.8193	47.8193	7	1	0	0	1	0	1		580	153000		580	153000
NCKUH51	NCK	3	0	40381	1987	2013	1	1	26	25.7933	25.7933	3	0	0	0	1	0	0		399	12400		188	200000
NCKUH73	NCK	3	0	39303	1960	2013	1	2	53	52.4928	52.4928	8	1	0	0	1	1	0					124	114000
NTUH1030	NTU	1	1		1971	2016	1	1	45	44.8296	44.8296	6	1	0	0	1	0	1					452.848	4030
TCVGH30	TCV	2	0	41758	1965	2014	1	1	48.7836	48.7502	48.7502	7	0	0	0	1	0	1		15	396000		15	39600
TCVGH16	TCV	2	0	2013/6	1966	2013	1	0	47.1096	47.0773	47.0773	7	1	0	0	1	0	0		8	152000		8	152000
NTUH171	NTU	1	0		1988	2013	1	1	25	24.0712	24.0712	2	0	0	0	1	0	0					38.48	136000
NTUH187	NTU	1	0		1977	2013	1	1	36	35.3292	35.3292	5	0	0	0	1	0	0					438.926	27200
NTUH188	NTU	1	0		1971	2013	1	1	42	41.6756	41.6756	6	1	0	0	1	0	0					228.114	46600
NTUH201	NTU	1	0		1969	2013	1	1	44	43.551	43.551	6	0	0	0	1	0	0					75.0106	289000
NTUH256	NTU	1	0		1996	2013	1	1	17	17.024	17.024	1	0	0	0	1	0	0					640.332	18800
NTUH293	NTU	1	0		1987	2013	1	1	26	26.486	26.486	3	0	0	0	1	0	0					289.639	56700
NTUH306	NTU	1	0		1973	2013	1	1	40	39.5838	39.5838	5	0	0	0	1	0	0					194.296	17300
NTUH325	NTU	1	0		1982	2013	1	1	31	31.5729	31.5729	4	0	0	0	1	0	0					42.5565	135000
NTUH336	NTU	1	0		1970	2013	1	0	43	42.705	42.705	6	1	0	0	1	0	0					240.332	90700
NTUH392	NTU	1	0		1977	2013	1	1	36	36.0931	36.0931	5	0	0	0	1	0	0					260.013	160000
NTUH41	NTU	1	0		1952	2012	1	1	60	59.7509	59.7509	9	1	0	0	1	0						145.672	102000
NTUH516	NTU	1	0		1975	2014	1	1	39	39.1321	39.1321	5	0	0	0	1	0	0					21.4124	801000
NTUH542	NTU	1	0		1954	2014	1	1	60	60.1396	60.1396	10	1	0	0	1	0	1					28.737	1270000
NTUH571	NTU	1	0		1967	2014	1	1	47	47.0116	47.0116	7	1	0	0	1	0	1					103.675	312000
NTUH584	NTU	1	0		1987	2014	1	1	27	26.8966	26.8966	3	0	0	0	1	0	1					385.203	6120
NTUH61	NTU	1	0		1972	2012	1	1	40	39.7509	39.7509	5	0	0	0	1	0	0					38.5165	427000
NTUH642	NTU	1	0		1982	2014	1	1	32	32.6708	32.6708	4	0	0	0	1	0	1					485.73	50600
NTUH994	NTU	1	1		1994	2015	1	1	21	21.796	21.796	2	0	0	0	1	0	0					265.511	52600
NTUH72	NTU	1	0		1980	2012	1	1	32	32.2327	32.2327	4	1	0	0	1	0	0					37.468	1470000
NTUH740	NTU	1	0		1971	2015	1	1	44	43.666	43.666	6	0	0	0	1	0	0					31.317	116000
NTUH777	NTU	1	0		1979	2015	1	1	36	35.4086	35.4086	5	0	0	0	1	0	1					452.052	33400
NTUH832	NTU	1	0		1975	2015	1	1	40	39.5619	39.5619	5	0	0	0	1	0	0					56.0224	369000
NTUH836	NTU	1	1		1965	2015	1	2	50	49.6728	49.6728	7	0	0	0	1	1	0					348	7827
NTUH849	NTU	1	1		1974	2015	1	1	41	41.1198	41.1198	6	0	0	0	1	0	0					40.56	188000
NTUH856	NTU	1	1		1975	2015	1	2	40	39.7536	39.7536	5	0	0	0	1	1	1					354.672	64100
NTUH86	NTU	1	0		1993	2012	1	1	19	19.5017	19.5017	1	0	0	0	1	0	0					302.72	412000
NTUH868	NTU	1	1		1976	2015	1	1	39	39.5099	39.5099	5	0	0	0	1	0	1					467.921	56700
NTUH962	NTU	1	1		1974	2015	1	1	41	41.5551	41.5551	6	0	0	0	1	0	0					676.512	44800
NTUH949	NTU	1	1		1960	2015	0	0	55	54.7981	54.7981	8	1	0	0	1	0	0					215.974	67800
NTUH954	NTU	1	1		1980	2015	1	0	35	35.4962	35.4962	5	0	0	0	1	0	0					71.3232	70200
CCH119	CCH	2	0	38534	1982	2014	1	2	31.589	31.5674	31.5674	4	0	1	0	1	1	0		187	141347		159	151215
CCH133	CCH	2	0	38534	1976	2014	1	0	37.7945	37.7687	37.7687	5	0	1	0	1	1	0		489	10012		67	565978
CCH14	CCH	2	0	38534	1980	2012	1	2	31.8685	31.8467	31.8467	4	0	1	0	1	1	0		705	147000		701	6579
CCH142	CCH	2	0	38534	1974	2014	1	2	39.6411	39.614	39.614	5	0	1	0	1	1	0		505	400		305	8733
CCH15	CCH	2	0	40407	1970	2012	1	3	42.0329	42.0041	42.0041	6	1	1	0	1	0	0		337	69389		196	54959
CCH152	CCH	2	0	41814	1943	2014	1	0	71.0219	70.9733	70.9733	10	1	1	0	1	1	0		300	124662		300	124662
CCH167	CCH	2	0	39264	1977	2014	1	2	37.2274	37.2019	37.2019	5	0	1	0	1	1	0		463	8120		290	29470
CCH168	CCH	2	0	38899	1973	2014	1	2	40.9123	40.8843	40.8843	6	1	1	0	1	1	0		219	10600		114	4573
CCH173	CCH	2	0	38296	1965	2014	1	2	49.7589	49.7248	49.7248	7	1	1	0	1	1	1		300	25000		56	1459402
CCH174	CCH	2	0	40725	1970	2014	1	2	44.3973	44.3669	44.3669	6	0	1	0	1	0	1		312	3444		369	6775
CCH175	CCH	2	0	38575	1980	2014	1	2	34.3699	34.3463	34.3463	4	1	1	0	1	1	0		672	44000		272	76605
CCH176	CCH	2	0	38899	1975	2014	1	2	38.8219	38.7953	38.7953	5	0	1	0	1	0	0		249	27594		222	47353
CCH179	CCH	2	0	38899	1969	2014	1	2	45.1342	45.1034	45.1034	7	1	1	0	1	1	0		323	39200		200	147796
CCH18	CCH	2	0	40778	1953	2012	1	2	58.7753	58.7351	58.7351	9	1	1	0	1	1	0		194	1883		194	1883
CCH192	CCH	2	0	38899	1962	2014	1	0	52.5315	52.4956	52.4956	8	1	1	0	1	1	1		208			277	365
CCH193	CCH	2	0	40360	1974	2014	1	2	40.8877	40.8597	40.8597	6	1	1	0	1	1	0		135	45		135	45
CCH196	CCH	2	0	39630	1976	2014	1	2	38.2466	38.2204	38.2204	5	1	1	0	1	1	0		358	2668		578	2214
CCH205	CCH	2	0	39995	1981	2015	1	0	33.2192	33.1964	33.1964	4	0	1	0	1	0	0		225	8884		236	7758
CCH206	CCH	2	0	39157	1961	2015	1	2	53.6986	53.6619	53.6619	8	1	1	0	1	1	0		301	53200		176	811709
CCH21	CCH	2	0	41142	1954	2012	1	1	57.9425	57.9028	57.9028	9	1	1	0	1	0	1		42	188196		42	188196
CCH212	CCH	2	0	42020	1976	2015	1	1	38.9589	38.9322	38.9322	5	0	1	0	1	0	1		8	54245		8	54245
CCH22	CCH	2	0	35977	1974	2012	1	1	37.8658	37.8398	37.8398	5	1	1	0	1	0	1					53	171742
CCH230	CCH	2	0	39423	1968	2015	1	2	47.1288	47.0965	47.0965	7	1	1	0	1	1	0		583	12000		258	115797
CCH239	CCH	2	0	38534	1977	2015	1	2	38.2356	38.2094	38.2094	5	0	1	0	1	1	0		430	75800		169	415164
CCH30	CCH	2	0	39065	1972	2012	1	2	40.5836	40.5558	40.5558	6	1	1	0	1	1	0		522	102000		298	2382
CCH31	CCH	2	0	41125	1978	2012	0	0	34.0055	33.9822	33.9822	4	0	1	0	1	0	0		267	3312		317	3495
CCH48	CCH	2	0	41323	1970	2013	1	1	42.8	42.7707	42.7707	6	1	1	0	1	0	0		210	1056		210	1056
CCH49	CCH	2	0	40304	1965	2013	1	1	48.0986	48.0657	48.0657	7	1	1	0	1	0	1		484	5010		125	4978
CCH50	CCH	2	0	39044	1973	2013	1	2	39.9562	39.9288	39.9288	5	1	1	0	1	1	0		390	48400		326	121848
CCH55	CCH	2	0	38899	1979	2013	1	2	34.2877	34.2642	34.2642	4	0	1	0	1	1	1		232	10504		232	10504
CCH6	CCH	2	0	35612	1963	2012	1	2	49.2027	49.1691	49.1691	7	0	1	0	1	0	0		91	24300		0	95334
CCH61	CCH	2	0	38899	1977	2013	1	2	35.6575	35.6331	35.6331	5	0	1	0	1	1	0			3400		165	17672
CCH73	CCH	2	0	41444	1978	2013	1	1	35.0767	35.0527	35.0527	5	0	1	0	1	0	0		68	1642195			1381
CCH76	CCH	2	0	38899	1960	2013	1	2	53.1808	53.1444	53.1444	8	1	1	0	1	1	0		283	2302		283	2302
CCH86	CCH	2	0	41492	1981	2013	1	1	32.474	32.4517	32.4517	4	1	1	0	1	0	0		13	215282		13	215282
CCH96	CCH	2	0	38534	1980	2013	0	2	33.6164	33.5934	33.5934	4	0	1	0	1	1	0
CCH98	CCH	2	0	38534	1973	2013	1	2	40.3863	40.3587	40.3587	6	1	1	0	1	1	0		293	27600		166	450837
CM53	CM	3	1	2013/3/29	1985	2015	1	1	30	30.2861	30.2861	4	0	1	0	1	0	0		486	61776		335	30059
CYCH30	CYC	3	0	2014/06/11	1974	2014	1	1	40	39.77	39.77	5	0	1	0	1	0	0		62	438000		62	438000
CYCH34	CYC	3	0	41452	1975	2014	1	2	39	38.8966	38.8966	5	1	1	0	1	1	0					143	17600
CYCH37	CYC	3	0		1964	2014	1	1	50	50.4559	50.4559	8	1	1	0	1	0						174	132000
CYCH66	CYC	3	0	2013/11	1986	2014	1	1	28	27.258	27.258	3	0	1	0	1	0	0		580	62400		580	62400
CYCH8	CYC	3	0	41091	1986	2013	1	1	27	26.2971	26.2971	3	0	1	0	1	0	0					266	70900
FEMH105	FEM	1	0	22424	1961	2012	1	1	51.4917	51.4962	51.4962	8	1	1	0	1	0	0					164.417	126000
FEMH117	FEM	1	0	29562	1980	2015	1	1	34.3333	34.3299	34.3299	4	0	1	0	1	1						71	25700
FEMH123	FEM	1	1	28752	1978	2015	1	1	36.7417	36.7392	36.7392	5	0	1	0	1	0	1					515.808	41400
FEMH142	FEM	1	0	27320	1974	2015	1	1	40.45	40.4463	40.4463	6	0	1	0	1	0	0					665.044	19500
FEMH144	FEM	1	0	31436	1986	2015	1	1	29.2028	29.1992	29.1992	3	0	1	0	1	0	0					596.402	34800
FEMH148	FEM	1	0	30327	1983	2013	1	1	30.9417	30.9405	30.9405	4	0	1	0	1	0	0					48.2391	271000
FEMH163	FEM	1	0	26044	1971	2013	1	1	42.55	42.5544	42.5544	6	0	1	0	1	0	0					274.727	37000
FEMH185	FEM	1	0	26743	1973	2014	1	2	41.375	41.3771	41.3771	6	0	1	0	1	1	0					331.987	3420
FEMH219	FEM	1	0	27354	1974	2014	1	1	39.9	39.8987	39.8987	5	0	1	0	1	0	0					39.655	234000
FEMH223	FEM	1	0	30076	1982	2013	1	1	31.35	31.3539	31.3539	4	0	1	0	1	0	1					436	165000
FEMH249	FEM	1	0	28287	1977	2014	1	1	36.7028	36.7064	36.7064	5	0	1	0	1	0	1					295.704	23400
FEMH252	FEM	1	0	29693	1981	2013	1	1	32.2861	32.2847	32.2847	4	0	1	0	1	0	1					279.635	285000
FEMH27	FEM	1	0	29915	1981	2015	1	1	33.2722	33.2676	33.2676	4	0	1	0	1	0	0					324.166	35200
FEMH271	FEM	1	0	28837	1978	2013	1	1	34.8639	34.8638	34.8638	4	0	1	0	1	0	0					179.469	23200
FEMH279	FEM	1	0	29458	1980	2013	1	1	32.6417	32.6407	32.6407	4	0	1	0	1	0	1					368.021	155000
FEMH284	FEM	1	0	29548	1980	2012	1	1	31.9917	31.9918	31.9918	4	0	1	0	1	0	0					664.227	71600
FEMH286	FEM	1	0	22256	1960	2012	1	1	51.9167	51.9179	51.9179	8	1	1	0	1	0	0					34.2547	327000
FEMH47	FEM	1	0	30198	1982	2015	1	1	32.5417	32.5366	32.5366	4	0	1	0	1	0	0					358.238	17600
FEMH51	FEM	1	1	22053	1960	2015	1	1	55.0667	55.0664	55.0664	9	0	1	0	1	0	1					179.326	845000
FEMH65	FEM	1	0	32615	1989	2015	1	1	25.9556	25.9521	25.9521	3	0	1	0	1	0	1					522.642	160000
TSGH85	TSG	1	0	2015/2/25	1966	2015	1	1	49	48.7474	48.7474	7	0	1	0	1	0	1		36	1540000		46	4310000
FEMH75	FEM	1	0	30020	1982	2014	1	1	32.4028	32.4052	32.4052	4	0	1	0	1	0	0					28.5348	45100
FEMH76	FEM	1	0	24839	1968	2012	1	1	44.7556	44.7556	44.7556	6	0	1	0	1	0	0					275.438	119000
NCKUH106	NCK	3	0	41244	1982	2013	1	1	31	31.3539	31.3539	4	0	1	0	1	0	1		444	165000		444	10200
NCKUH115	NCK	3	0	40026	1971	2013	1	2	42	42.1875	42.1875	6	0	1	0	1	1	0					0	193000
NCKUH122	NCK	3	0	41562	1962	2013	1	1	51	51.2936	51.2936	8	0	1	0	1	0	1		254	305000		254	305000
NCKUH133	NCK	3	0	41507	1980	2013	1	1	33	33.5031	33.5031	4	0	1	0	1	0	0		291	13000		388	12900
NCKUH163	NCK	3	0	39913	1977	2014	1	1	37	37.1061	37.1061	5	0	1	0	1	0	1		576	5360		222	44900
NCKUH189	NCK	3	0	41786	1982	2014	1	1	32	31.77	31.77	4	0	1	0	1	0	0		64	472000		64	472000
NCKUH19	NCK	3	0	39142	1964	2012	1	2	48	48.4791	48.4791	7	1	1	0	1	1	0					92	111000
NCKUH201	NCK	3	0	41814	1989	2014	1	1	25	24.6927	24.6927	2	0	1	0	1	0	0		326	62200		326	62400
NCKUH205	NCK	3	0	41807	1967	2014	1	1	47	46.6064	46.6064	7	0	1	0	1	0	0		167	29200		167	29200
NCKUH209	NCK	3	0	41191	1975	2014	1	1	37	39.5674	39.5674	5	0	1	0	1	0	0		500	34500		495	16300
NCKUH228	NCK	3	0	41884	1980	2014	1	1	34	34.3409	34.3409	4	0	1	0	1	0	1		258	64100		258	64100
NCKUH250	NCK	3	0	41453	1991	2014	1	1	23	23.3511	23.3511	2	0	1	0	1	0	0					320	10800
NCKUH284	NCK	3	0	41507	1983	2015	1	1	32	31.8248	31.8248	4	0	1	0	1	0	0		368	35900		77	87100
NCKUH306	NCK	3	0	41943	1981	2015	1	1	34	33.8015	33.8015	4	0	1	0	1	0	0		195	109000		192	87300
NCKUH316	NCK	3	1	42122	1983	2015	1	1	32	31.5428	31.5428	4	0	1	0	1	0	0		245	63000		245	63000
NCKUH329	NCK	3	1	42213	1981	2015	1	1	34	33.6099	33.6099	4	0	1	0	1	0	0		38	467000		38	467000
NCKUH330	NCK	3	1	42186	1977	2015	1	1	38	38.2697	38.2697	5	0	1	0	1	0	1		522	51300		522	51300
NCKUH335	NCK	3	1	42242	1968	2015	1	1	47	47.1321	47.1321	7	1	1	0	1	0	0		661	96500		661	96500
NCKUH348	NCK	3	1	40512	1966	2015	1	2	49	49.514	49.514	7	1	1	0	1	1	0					431	20000
NCKUH36	NCK	3	0	41030	1990	2012	1	1	22	22.7817	22.7817	2	0	1	0	1	0	1					311	49900
TCVGH46	TCV	2	0	2015/03/09	1971	2015	1	1	43.3918	43.3621	43.3621	6	0	1	0	1	0	1		27	409000		27	419000
NTUH1005	NTU	1	1		1984	2015	1	1	31	31.0445	31.0445	4	0	1	0	1	0	1					587.211	6590
NTUH1028	NTU	1	1		1982	2016	1	1	34	34.0096	34.0096	4	0	1	0	1	0	0					226.24	6880
NTUH1031	NTU	1	1		1958	2016	1	1	58	58.0151	58.0151	9	1	1	0	1	0	0					30.3584	129000
TCVGH27	TCV	2	0	41609	1981	2013	0	0	32.1836	32.1615	32.1615	4	0	1	0	1	0	0		86	28400		86	28400
NTUH1081	NTU	1	1		1960	2016	1	1	56	56.0274	56.0274	9	1	1	0	1	0	1					144.806	13300
TCVGH25	TCV	2	1	41582	1981	2015	1	1	33.8055	33.7823	33.7823	4	0	1	0	1	0	0		773	9890			10900
NTUH1096	NTU	1	1		1976	2016	1	1	40	40.3614	40.3614	6	0	1	0	1	0	0					73.935	440000
NTUH114	NTU	1	0		1984	2012	1	1	28	28.7775	28.7775	3	0	1	0	1	0	0					100.005	47500
NTUH121	NTU	1	0		1972	2012	1	1	40	40.4463	40.4463	6	0	1	0	1	0	1					289.445	10700
NTUH135	NTU	1	0		1984	2012	1	1	28	28.8487	28.8487	3	0	1	0	1	1	1					322.558	10900
NTUH143	NTU	1	0		1973	2012	1	1	39	39.4059	39.4059	5	0	1	0	1	1	1					406.336	50400
NTUH15	NTU	1	0		1981	2012	1	1	31	31.0418	31.0418	4	0	1	0	1	0	0					121.716	6460
NTUH176	NTU	1	0		1978	2013	1	1	35	34.82	34.82	4	0	1	0	1	0	0					27.072	258000
NTUH182	NTU	1	0		1985	2013	1	1	28	27.896	27.896	3	1	1	0	1	0	1					389.07	41200
NTUH205	NTU	1	0		1980	2013	1	1	33	32.3696	32.3696	4	0	1	0	1	0	0					106.24	267000
NTUH208	NTU	1	0		1975	2013	1	1	38	37.2512	37.2512	5	1	1	0	1	0	0					11.655	768000
NTUH214	NTU	1	0		1982	2013	1	1	31	31.0609	31.0609	4	0	1	0	1	0	0					484.384	46800
NTUH22	NTU	1	0		1976	2012	1	1	36	36.3285	36.3285	5	0	1	0	1	0						844.074	40900
NTUH249	NTU	1	0		1962	2013	1	1	51	51.2854	51.2854	8	1	1	0	1	0						61.1436	174000
NTUH285	NTU	1	0		1965	2013	1	2	48	48.3176	48.3176	7	1	1	0	1	1	0					177.887	17500
NTUH324	NTU	1	0		1964	2013	1	1	49	49.024	49.024	7	1	1	0	1	0	0					94.094	139000
NTUH33	NTU	1	0		1969	2012	1	1	43	42.6229	42.6229	6	0	1	0	1	0	0					63.9331	141000
NTUH335	NTU	1	0		1983	2013	1	0	30	30.4887	30.4887	4	0	1	0	1	0	0					146.454	8290
NTUH34	NTU	1	0		1975	2012	1	1	37	36.8049	36.8049	5	0	1	0	1	0	0					114.733	50800
NTUH346	NTU	1	0		1983	2013	1	1	30	30.5298	30.5298	4	0	1	0	1	0	0					482.315	20300
NTUH359	NTU	1	0		1981	2013	1	1	32	32.0329	32.0329	4	0	1	0	1	0	0					276.168	6290
NTUH385	NTU	1	0		1965	2013	1	1	48	48.052	48.052	7	1	1	0	1	0	0					19.1835	781000
NTUH386	NTU	1	0		1985	2013	1	1	28	27.9808	27.9808	3	0	1	0	1	0	0					374.88	30200
NTUH39	NTU	1	0		1976	2012	1	1	36	36.4463	36.4463	5	1	1	0	1	0	1					105.648	133000
NTUH410	NTU	1	0		1982	2013	1	1	31	31.3566	31.3566	4	0	1	0	1	0	0					385.664	160000
NTUH427	NTU	1	0		1960	2014	1	0	54	53.1608	53.1608	8	1	1	0	1	0	0					11.904	1990000
NTUH433	NTU	1	0		1983	2014	1	1	31	30.6037	30.6037	4	0	1	0	1	0	0					448.484	19900
NTUH450	NTU	1	0		1981	2014	1	1	33	32.2327	32.2327	4	0	1	0	1	0	0					469.898	42100
NTUH482	NTU	1	0		1968	2014	1	1	46	45.7933	45.7933	7	1	1	0	1	0	0					133.358	126000
NTUH500	NTU	1	0		1969	2014	1	1	45	45.2156	45.2156	7	1	1	0	1	0	1					48.3084	715000
NTUH504	NTU	1	0		1977	2014	1	1	37	37.0157	37.0157	5	0	1	0	1	0	0					111.734	1150000
NTUH513	NTU	1	0		1968	2014	1	1	46	46.245	46.245	7	1	1	0	1	0	0					384.848	26700
NTUH53	NTU	1	0		1979	2012	1	1	33	32.9008	32.9008	4	0	1	0	1	0	0					364.366	79300
NTUH569	NTU	1	0		1981	2014	1	1	33	32.9144	32.9144	4	0	1	0	1	0	0					12.98	240000
NTUH57	NTU	1	0		1980	2012	1	1	32	31.7509	31.7509	4	0	1	0	1	0	0					8.868	51200
NTUH570	NTU	1	0		1983	2014	1	1	31	30.8063	30.8063	4	0	1	0	1	0	1					506.196	9250
NTUH585	NTU	1	0		1972	2014	1	2	42	42.308	42.308	6	1	1	0	1	1	0					214.76	9570
NTUH589	NTU	1	0		1978	2014	1	1	36	36.2382	36.2382	5	0	1	0	1	0	0					409.248	200000
NTUH59	NTU	1	0		1967	2012	1	1	45	44.742	44.742	6	0	1	0	1	0	1					327.634	5410000
NTUH608	NTU	1	0		1979	2014	1	1	35	35.4825	35.4825	5	0	1	0	1	0	0					34.0065	526000
NTUH625	NTU	1	0		1980	2014	1	1	34	34.4997	34.4997	4	1	1	0	1	0	1					299.002	12900
NTUH668	NTU	1	0		1981	2014	1	1	29	33.2211	33.2211	4	0	1	0	1	0	0					0	153000
NTUH673	NTU	1	0		1986	2014	1	1	28	27.9918	27.9918	3	0	1	0	1	0	0					166.479	125000
NTUH681	NTU	1	0		1984	2014	1	1	30	30.7214	30.7214	4	0	1	0	1	0	0					389.86	34400
NTUH78	NTU	1	0		1978	2012	1	1	34	34.705	34.705	4	0	1	0	1	0	0					93.536	302000
NTUH793	NTU	1	0		1982	2015	1	1	33	32.6352	32.6352	4	1	1	0	1	0	0					61.965	666000
NTUH797	NTU	1	0		1973	2015	1	1	42	42.1109	42.1109	6	1	1	0	1	0	0					110	49384
NTUH806	NTU	1	0		1981	2015	1	1	34	34.152	34.152	4	0	1	0	1	0	0					209.715	106000
NTUH83	NTU	1	0		1957	2012	1	1	55	55.5702	55.5702	9	1	1	0	1	0	0					125.488	107000
NTUH844	NTU	1	1		1979	2015	1	1	36	36.2957	36.2957	5	0	1	0	1	0	0					205.8	55300
NTUH899	NTU	1	1		1982	2015	1	1	33	32.9829	32.9829	4	0	1	0	1	0	1					44.4612	54600
NTUH963	NTU	1	1		1980	2015	1	1	35	35.154	35.154	5	1	1	0	1	0	1					85.2096	442000
NTUH915	NTU	1	1		1981	2015	1	1	34	34.1684	34.1684	4	0	1	0	1	0	0					72.884	208000
NTUH925	NTU	1	1		1975	2015	1	1	40	40.3368	40.3368	6	0	1	0	1	0	0					321.797	81400
NTUH955	NTU	1	1		1959	2015	1	1	56	56.4545	56.4545	9	1	1	0	1	0	0					31.365	2740000
CCH100	CCH	2	0	39630	1974	2013	1	2	39.4411	39.4141	39.4141	5	1	0	1	1	1	0		274	2980		315	48505
CCH101	CCH	2	0	41537	1975	2013	1	1	38.4219	38.3956	38.3956	5	0	0	1	1	0	0		12	191368		12	191368
CCH110	CCH	2	0	41584	1989	2013	1	1	24.4438	24.4271	24.4271	2	0	0	1	1	0	0		317	36026		317	36026
CCH111	CCH	2	0	41587	1984	2013	1	1	29.389	29.3689	29.3689	3	0	0	1	1	0	0		3	112265		3	112265
CCH114	CCH	2	0	41380	1978	2013	1	1	35.5863	35.5619	35.5619	5	0	0	1	1	0	0		440	12049		599	11902
CCH120	CCH	2	0	39630	1974	2014	1	2	39.6438	39.6167	39.6167	5	1	0	1	1	1	0		453	<400		31	468330
CCH127	CCH	2	0	39220	1959	2014	1	2	55.2027	55.165	55.165	9	1	0	1	1	1	0		482	25900		318	37151
CCH13	CCH	2	0	41115	1979	2012	1	1	33.4137	33.3908	33.3908	4	0	0	1	1	0	1		29	918312		29	918312
CCH134	CCH	2	0	39630	1981	2014	1	2	32.4164	32.3943	32.3943	4	0	0	1	1	1	0		421	123000		283	3578
CCH135	CCH	2	0	39157	1979	2014	1	2	34.7918	34.768	34.768	4	0	0	1	1	1	0		398	7820		260	27712
CCH139	CCH	2	0	38169	1975	2014	1	3	39.137	39.1102	39.1102	5	1	0	1	1	0	1		4	735525		4	735525
CCH140	CCH	2	0	41091	1978	2014	1	2	36.337	36.3121	36.3121	5	1	0	1	1	1	0		572			323	14834
CCH141	CCH	2	0	41334	1962	2014	1	2	52.1397	52.104	52.104	8	1	0	1	1	1	0		318	9239		243	4029
CCH154	CCH	2	0	38534	1971	2014	1	2	42.7945	42.7652	42.7652	6	1	0	1	1	1	0		270	59300		379	169
CCH155	CCH	2	0	38169	1978	2014	1	2	35.811	35.7864	35.7864	5	0	0	1	1	1	0		341	3200		409	5882
CCH156	CCH	2	0	38899	1969	2014	1	2	45.2055	45.1745	45.1745	7	1	0	1	1	1	0		478	27403		322	6123
CCH163	CCH	2	0	38534	1974	2014	1	2	39.9507	39.9233	39.9233	5	0	0	1	1	1	0		462	49175		247	145807
CCH169	CCH	2	0	41878	1986	2014	1	1	28.1918	28.1725	28.1725	3	0	0	1	1	0	0		95	1952971		95	1952971
CCH17	CCH	2	0	41137	1976	2012	0	2	35.8767	35.8522	35.8522	5	0	0	1	1	1	0		145	1909		145	1909
CCH170	CCH	2	0	39345	1966	2014	1	2	47.7918	47.7591	47.7591	7	1	0	1	1	1	1		374	210000		188	592711
CCH172	CCH	2	0	38534	1971	2014	1	2	43.6904	43.6605	43.6605	6	1	0	1	1	1	0		800	58200		531
CCH177	CCH	2	0	40071	1967	2014	1	2	47.4904	47.4579	47.4579	7	1	0	1	1	1	0		539	17688		362	629976
CCH183	CCH	2	0	38205	1970	2014	1	1	44.5945	44.564	44.564	6	1	0	1	1	0	0		528	10800		276	41917
CCH184	CCH	2	0	41928	1985	2014	1	1	29.7288	29.7084	29.7084	3	0	0	1	1	0	0		229	17329		229	17329
CCH185	CCH	2	0	41942	1974	2014	1	0	40.0767	40.0493	40.0493	6	1	0	1	1	0	0		21			21
CCH188	CCH	2	0	38899	1983	2014	1	2	31.3342	31.3128	31.3128	4	0	0	1	1	1	1		497	15600		253	4185
CCH191	CCH	2	0	39264	1969	2014	1	2	45.7507	45.7194	45.7194	7	1	0	1	1	1	1		719	32100		329	10413
CCH198	CCH	2	0	38534	1981	2014	0	2	33.874	33.8508	33.8508	4	0	0	1	1	1	1		489	80		489	80
CCH20	CCH	2	0	38534	1959	2012	1	2	53.2959	53.2594	53.2594	8	1	0	1	1	1	0		184	388836		184	388836
CCH200	CCH	2	0	38899	1971	2014	1	2	43.2904	43.2608	43.2608	6	1	0	1	1	1	0		356	23094		225	605165
CCH203	CCH	2	0	38534	1982	2014	1	2	32.8849	32.8624	32.8624	4	0	0	1	1	1	1		489	21000		322	20081
CCH208	CCH	2	0	41983	1984	2015	1	1	30.0986	30.078	30.078	4	1	0	1	1	0	0		63	1221133		63	1221133
CCH213	CCH	2	0	38899	1966	2015	1	2	48.8658	48.8323	48.8323	7	1	0	1	1	1	0		307	2450		283	14968
CCH214	CCH	2	0	38401	1970	2015	1	2	44.1616	44.1314	44.1314	6	0	0	1	1	1	1		263	99900		365	46
CCH215	CCH	2	0	39630	1973	2015	1	1	41.7123	41.6838	41.6838	6	0	0	1	1	0	0		97	43185		97	43185
CCH217	CCH	2	0	38534	1969	2015	1	2	45.8959	45.8645	45.8645	7	1	0	1	1	1	0		54	606500		69	606500
CCH218	CCH	2	0	42061	1968	2015	1	0	46.4274	46.3956	46.3956	7	1	0	1	1	1	0		49	237187		49	237187
CCH220	CCH	2	0	38899	1974	2015	1	2	40.3918	40.3641	40.3641	6	1	0	1	1	1	1		373	400		287	2481
CCH221	CCH	2	0	38899	1964	2015	1	2	51.126	51.091	51.091	8	1	0	1	1	1	1		405	39000		235	11601
CCH222	CCH	2	0	38751	1982	2015	1	2	33.2164	33.1937	33.1937	4	0	0	1	1	1	1		481	135000		292	45261
CCH225	CCH	2	0	39264	1961	2015	1	2	53.8904	53.8535	53.8535	8	1	0	1	1	1	0		312	8126		312	8126
CCH226	CCH	2	0	38534	1981	2015	1	2	33.7123	33.6893	33.6893	4	0	0	1	1	1	0		248	295		263	364
CCH227	CCH	2	0	41705	1989	2015	1	1	26.263	26.245	26.245	3	1	0	1	1	0	0		351	236123		355	55880
CCH232	CCH	2	0	38899	1958	2015	1	2	56.3808	56.3422	56.3422	9	1	0	1	1	1	1		513	4890		33	860315
CCH235	CCH	2	0	42103	1973	2015	1	1	41.726	41.6975	41.6975	6	0	0	1	1	0	1		93	1044819		93	1044819
CCH24	CCH	2	0	39264	1983	2012	1	2	29.0438	29.024	29.024	3	0	0	1	1	1	0		1007	467		400
CCH241	CCH	2	1	42124	1977	2015	1	2	38.3753	38.3491	38.3491	5	0	0	1	1	1	0		156	100095		156	100095
CCH248	CCH	2	1	42167	1973	2015	1	0	42.1534	42.1246	42.1246	6	1	0	1	1	1	0		249	172178		249	172178
CCH250	CCH	2	1	38534	1966	2015	1	2	49.4795	49.4456	49.4456	7	1	0	1	1	1	0		530	42600		148	10040
CCH256	CCH	2	1	39695	1965	2015	0	0	49.7342	49.7002	49.7002	7	1	0	1	1	0	0		762	1140		310	45213
CCH257	CCH	2	1	38534	1974	2015	0	2	41.6849	41.6564	41.6564	6	1	0	1	1	1	0
CCH261	CCH	2	1	41333	1985	2015	1	1	30.6849	30.6639	30.6639	4	0	0	1	1	0	0		402	13579		244	18311
CCH263	CCH	2	1	38899	1973	2015	1	2	41.8356	41.807	41.807	6	1	0	1	1	1	1		323	44500		260	10559
CCH266	CCH	2	1	42262	1964	2015	1	1	51.1233	51.0883	51.0883	8	1	0	1	1	0	0		12	169669		12	169669
CCH267	CCH	2	1	39264	1980	2015	1	2	34.7973	34.7734	34.7734	4	0	0	1	1	1	0		331	215000		394	17579
CCH269	CCH	2	1	42262	1967	2015	1	0	47.8685	47.8357	47.8357	7	0	0	1	1	0	0		173	265139		173	265139
CCH270	CCH	2	1	38680	1959	2015	1	2	56.274	56.2355	56.2355	9	0	0	1	1	1	0		436	27700		361	3614
CCH28	CCH	2	0	37438	1976	2012	1	1	36.5589	36.5339	36.5339	5	1	0	1	1	0	0		13	113324		13	113324
CCH3	CCH	2	0	39150	1977	2012	1	2	35.0055	34.9815	34.9815	4	0	0	1	1	1	1		379	28900		465	1734
CCH52	CCH	2	0	41365	1979	2013	1	1	33.3288	33.306	33.306	4	0	0	1	1	0	0		54	56874		54	56874
CCH7	CCH	2	0	39997	1988	2012	1	1	23.6219	23.6057	23.6057	2	0	0	1	1	0	0		362	4611		263	17734
CCH79	CCH	2	0	41449	1952	2013	1	0	61.3425	61.3005	61.3005	10	1	0	1	1	0	0		88	487820		88	1860
CCH88	CCH	2	0	41221	1960	2013	0	0	53.4219	53.3854	53.3854	8	1	0	1	1	0	0		605	7202		242	20009
CCH89	CCH	2	0	38899	1959	2013	1	2	54.7123	54.6749	54.6749	8	0	0	1	1	1	1		456	>750000		91	195386
CCH90	CCH	2	0	40725	1957	2013	1	3	55.9425	55.9042	55.9042	9	1	0	1	1	0	0		69	160941		69	160941
CCH91	CCH	2	0	39995	1981	2013	1	2	32.1945	32.1725	32.1725	4	0	0	1	1	1	0		413	18637		413	18637
CCH99	CCH	2	0	41550	1981	2013	1	1	32.7205	32.6982	32.6982	4	0	0	1	1	0	1		18	1416510		18	1416510
CM138	CM	3	1	2015/5/5	1982	2015	1	1	33	33.0376	33.0376	4	0	0	1	1	0	1		171	132
CM139	CM	3	1	2015/6/5	1984	2015	1	0	31	30.7406	30.7406	4	1	0	1	1	0	0
CM15	CM	3	0	2012/3/8	1981	2012	1	1	31	31.1759	31.1759	4	0	0	1	1	0	0		561	40029		278	200571
CM28	CM	3	0	2012/8/6	1962	2012	0	0	50	50.6146	50.6146	8	1	0	1	1	0	0		5	47266		5	47266
CYCH11	CYC	3	0	41183	1987	2013	1	1	26	26.653	26.653	3	0	0	1	1	0	0					307	24300
CYCH2	CYC	3	0	2012/7	1986	2012	1	1	26	26.078	26.078	3	0	0	1	1	0	0					6	356000
CYCH3	CYC	3	0	41143	1964	2012	1	1	48	48.0027	48.0027	7	1	0	1	1	0	0					44	237000
CYCH32	CYC	3	0		1974	2012	0	0	38	37.9959	37.9959	5	1	0	1	1	1	0					443	30100
CYCH41	CYC	3	0	2014/5	1995	2014	1	1	19	19.2115	19.2115	1	0	0	1	1	0	0		733	5920		733	5920
CYCH42	CYC	3	0	41431	1976	2013	1	0	39	36.8953	36.8953	5	1	0	1	1	0	0					115	191000
CYCH5	CYC	3	0	41038	1990	2012	1	1	22	21.9795	21.9795	2	0	0	1	1	1	0		506	11600		422	36200
CYCH56	CYC	3	1	42187	1987	2015	1	1	28	28.178	28.178	3	0	0	1	1	0						309	234000
CYCH59	CYC	3	0	41091	1975	2012	1	2	37	37.2977	37.2977	5	0	0	1	1	0	0					105	170000
CYCH7	CYC	3	0	41169	1986	2012	1	1	26	25.9165	25.9165	3	0	0	1	1	0	0		464	205000		464	205000
FEMH103	FEM	1	0	30295	1982	2015	1	1	32.4278	32.4244	32.4244	4	0	0	1	1	0	0					187.445	44900
FEMH115	FEM	1	1	26319	1972	2015	1	1	43.7139	43.7125	43.7125	6	1	0	1	1	0	0					675.693	13200
FEMH119	FEM	1	0	28897	1979	2013	1	1	34.5444	34.5407	34.5407	4	0	0	1	1	0	0					22.3533	37800
FEMH134	FEM	1	0	27745	1975	2015	1	2	39.1278	39.1321	39.1321	5	1	0	1	1	1	0					224.537	23300
FEMH139	FEM	1	0	27396	1975	2013	1	1	38.4056	38.4011	38.4011	5	1	0	1	1	0	0					164.565	15000
FEMH143	FEM	1	0	28449	1977	2012	1	1	34.8361	34.8364	34.8364	4	0	0	1	1	0	0					46.3722	572000
FEMH146	FEM	1	1	31778	1987	2015	1	1	28.7639	28.7611	28.7611	3	0	0	1	1	0	0					752.62	31500
FEMH154	FEM	1	0	32120	1987	2014	1	1	27.0194	27.0198	27.0198	3	0	0	1	1	0	1					289.644	18500
FEMH16	FEM	1	1	28945	1979	2015	1	1	36.5417	36.5421	36.5421	5	0	0	1	1	0	0					597.416	114000
FEMH171	FEM	1	0	33171	1990	2013	1	1	22.8556	22.8583	22.8583	2	0	0	1	1	0	1					309.969	35000
FEMH176	FEM	1	1	31539	1986	2015	1	1	29.0694	29.0705	29.0705	3	0	0	1	1	0	0					577.27	139000
FEMH187	FEM	1	0	23078	1963	2014	1	2	51.7389	51.7426	51.7426	8	1	0	1	1	1	0					255.06	293000
FEMH19	FEM	1	1	29569	1980	2015	1	0	34.7611	34.7598	34.7598	4	1	0	1	1	0	0					14.3712	255000
FEMH195	FEM	1	1	28383	1977	2015	1	1	38	37.9986	37.9986	5	0	0	1	1	0	0					310.101	38000
FEMH20	FEM	1	0	29643	1981	2013	1	1	32.3306	32.3258	32.3258	4	0	0	1	1	0	1					204.31	10000000
FEMH202	FEM	1	0	30305	1982	2014	1	1	31.3583	31.3566	31.3566	4	0	0	1	1	0	0					412.92	62000
FEMH203	FEM	1	1	33341	1991	2015	1	1	24.2944	24.293	24.293	2	0	0	1	1	0	0					252.78	640000
FEMH204	FEM	1	1	32860	1989	2015	1	1	25.6083	25.6044	25.6044	3	0	0	1	1	0	0					45	1896000
FEMH21	FEM	1	0	27454	1975	2013	1	1	38.6611	38.6639	38.6639	5	1	0	1	1	1	1					353.957	38200
FEMH210	FEM	1	0	27563	1975	2014	1	1	39.0167	39.0171	39.0171	5	0	0	1	1	1	1					474.651	20300
FEMH217	FEM	1	1	30891	1984	2015	1	1	30.925	30.924	30.924	4	0	0	1	1	1	1					155	56600
FEMH224	FEM	1	1	25682	1970	2015	1	1	45.125	45.1253	45.1253	7	1	0	1	1	0	0					821.194	70500
FEMH228	FEM	1	0	30082	1982	2012	1	1	30.6028	30.6064	30.6064	4	0	0	1	1	0	1					70.8293	172000
FEMH240	FEM	1	0	29207	1979	2015	1	1	35.2861	35.2827	35.2827	5	0	0	1	1	0	0					484.903	20600
FEMH242	FEM	1	0	29676	1981	2014	1	1	33.6333	33.6345	33.6345	4	0	0	1	1	0	0					234.36	35900
FEMH253	FEM	1	0	29238	1980	2014	1	1	34.9111	34.9103	34.9103	4	0	0	1	1	0	0					129.087	31100
FEMH263	FEM	1	0	29361	1980	2014	1	1	34.3611	34.3628	34.3628	4	0	0	1	1	0	0					237.065	202000
FEMH265	FEM	1	0	21260	1958	2014	1	2	56.5389	56.5421	56.5421	9	1	0	1	1	0	0					319.402	22700
FEMH268	FEM	1	0	31540	1986	2013	1	1	27.6056	27.6085	27.6085	3	1	0	1	1	0	0					210	1771447
FEMH270	FEM	1	0	28623	1978	2014	1	1	36.3278	36.3313	36.3313	5	1	0	1	1	0	1					351.086	137000
FEMH275	FEM	1	0	23872	1965	2013	1	2	47.6861	47.6906	47.6906	7	1	0	1	1	1	0					272.953	458000
FEMH28	FEM	1	0	28255	1977	2014	1	1	36.8556	36.8542	36.8542	5	0	0	1	1	0	0					287.204	36800
FEMH280	FEM	1	0	29330	1980	2013	1	1	32.8333	32.8378	32.8378	4	0	0	1	1	0	1					118.483	194000
FEMH291	FEM	1	0	27953	1976	2013	1	1	36.9528	36.9528	36.9528	5	0	0	1	1	0	0					227.543	110000
FEMH33	FEM	1	0	24331	1966	2015	1	1	48.7667	48.7639	48.7639	7	0	0	1	1	1	0					17.9571	359000
FEMH62	FEM	1	0	24080	1965	2014	1	1	48.1278	48.1287	48.1287	7	0	0	1	1	0	0					400.697	8520
FEMH78	FEM	1	0	24953	1968	2014	1	1	45.7389	45.7413	45.7413	7	0	0	1	1	0	0					424.04	12800
FEMH97	FEM	1	0	31193	1985	2014	1	1	28.6	28.6051	28.6051	3	0	0	1	1	0	1					370.01	23300
NCKUH100	NCK	3	0	40238	1987	2013	1	1	26	25.9247	25.9247	3	0	0	1	1	0	1					188	99600
NCKUH104	NCK	3	0	38215	1974	2013	1	2	39	38.8392	38.8392	5	1	0	1	1	1	0					53	2170000
NCKUH109	NCK	3	0	41519	1980	2013	1	0	33	32.9391	32.9391	4	0	0	1	1	0	1		211	53800		211	53800
NCKUH11	NCK	3	0	39216	1986	2012	1	1	26	26.4805	26.4805	3	0	0	1	1	0	0		422	42600		414	30400
NCKUH120	NCK	3	0	39417	1982	2013	1	1	31	31.1266	31.1266	4	0	0	1	1	0	0		12	277000		12	277000
NCKUH123	NCK	3	0	39700	1989	2013	1	1	24	24.8077	24.8077	2	0	0	1	1	0	0		236	23000		237	27700
NCKUH124	NCK	3	0	41562	1983	2013	1	1	30	30.2752	30.2752	4	0	0	1	1	0	1		193	2630		193	2630
NCKUH132	NCK	3	0	37165	1977	2013	1	1	36	36.4107	36.4107	5	1	0	1	1	0	0					370	9590
NCKUH135	NCK	3	0	41590	1979	2013	1	1	34	34.1875	34.1875	4	0	0	1	1	0	1		216	98700		144	59300
NCKUH140	NCK	3	0	41342	1984	2013	1	1	29	29.1526	29.1526	3	0	0	1	1	0	0		386	8720		197	31600
NCKUH147	NCK	3	0	41632	1987	2014	1	1	27	26.7406	26.7406	3	0	0	1	1	0	0		281	181000		281	181000
TSGH78	TSG	1	0	2014/11/5	1976	2014	1	1	38	38.3354	38.3354	5	0	0	1	1	0	0		298	123000		298	123000
NCKUH155	NCK	3	0	41695	1960	2014	1	1	54	54.1328	54.1328	8	1	0	1	1	1	0		342	159000		342	159000
NCKUH162	NCK	3	0	40786	1987	2014	1	1	27	26.3847	26.3847	3	0	0	1	1	0	0		756	2000		51	810000
TSGH77	TSG	1	0	2014/9/23	1980	2014	1	1	34	34.36	34.36	4	0	0	1	1	0	0		322	41500		322	41500
NCKUH170	NCK	3	0	38292	1975	2014	1	2	39	38.8583	38.8583	5	1	0	1	1	1	0					260	74800
NCKUH175	NCK	3	0	41723	1987	2014	1	1	27	26.8008	26.8008	3	0	0	1	1	0	0		337	8130		337	8130
TSGH76	TSG	1	0	2014/8/29	1984	2014	1	1	31	30.5572	30.5572	4	0	0	1	1	0	0		560	51000		560	51000
NCKUH180	NCK	3	0	38126	1968	2014	1	2	46	45.4784	45.4784	7	0	0	1	1	1	0		474	169000		146	169000
NCKUH182	NCK	3	0	40632	1987	2014	1	1	27	27.1348	27.1348	3	0	0	1	1	0	1		453	792000		211	792000
NCKUH193	NCK	3	0	41800	1978	2014	1	1	36	35.551	35.551	5	0	0	1	1	0	1		172	157000		172	157000
NCKUH195	NCK	3	0	38579	1981	2014	1	1	33	33.2731	33.2731	4	0	0	1	1	0	0		538	6150		342	6060
NCKUH197	NCK	3	0	41813	1971	2014	1	1	43	42.6721	42.6721	6	1	0	1	1	0	0		45	25100		45	25100
NCKUH198	NCK	3	0	40121	1980	2014	1	1	34	34.2286	34.2286	4	0	0	1	1	0	0					521	26200
NCKUH199	NCK	3	0	41808	1979	2014	1	0	35	35.0144	35.0144	5	1	0	1	1	0	0		441	86500		441	86500
NCKUH211	NCK	3	0	40962	1991	2014	1	1	23	23.5975	23.5975	2	0	0	1	1	0	0		527	4380		244	77500
NCKUH215	NCK	3	0	40493	1959	2014	1	0	55	55.5428	55.5428	9	1	0	1	1	0	0		832	3590		210	340000
NCKUH219	NCK	3	0	41856	1988	2014	1	1	26	25.9849	25.9849	3	0	0	1	1	0	0		318	78400		318	78400
NCKUH221	NCK	3	0	38922	1973	2014	1	1	41	41.5387	41.5387	6	1	0	1	1	0	0		475	470		541	11600
NCKUH224	NCK	3	0	41791	1975	2014	1	0	39	38.8282	38.8282	5	1	0	1	1	1	1		243	35000		243	35000
NCKUH23	NCK	3	0	41163	1960	2012	1	1	52	52.7036	52.7036	8	1	0	1	1	0	0		26	191000		26	191000
NCKUH231	NCK	3	0	41905	1965	2014	0	0	49	48.9117	48.9117	7	1	0	1	1	0	0		313	31600		313	31600
NCKUH238	NCK	3	0	40525	1978	2014	1	1	36	36.2136	36.2136	5	0	0	1	1	0	1		415	6460		490	8630
NCKUH243	NCK	3	0	41941	1978	2014	1	1	36	36.5969	36.5969	5	1	0	1	1	0	0		228	443000		228	443000
NCKUH25	NCK	3	0	41163	1979	2012	1	1	33	32.9309	32.9309	4	0	0	1	1	0	0		270	18000		270	180000
NCKUH269	NCK	3	0	39722	1981	2015	1	1	34	33.3717	33.3717	4	0	0	1	1	0	1		535	3910		717	6490
NCKUH272	NCK	3	0	41646	1992	2015	1	1	23	22.6776	22.6776	2	0	0	1	1	0	1		658	86900		363	74200
NCKUH274	NCK	3	0	42038	1965	2015	1	1	50	50.1656	50.1656	8	1	0	1	1	0	0		356	3710		356	3710
TSGH62	TSG	1	0	2014/2/15	1967	2014	1	1	47	46.4969	46.4969	7	0	0	1	1	0	0		42	4000000		42	4000000
NCKUH287	NCK	3	0	42094	1973	2015	1	1	42	42.0014	42.0014	6	0	0	1	1	0	0		182	1130000		182	1130000
NCKUH291	NCK	3	0	42079	1989	2015	1	1	26	25.5661	25.5661	3	0	0	1	1	0	0		443	9240		443	9240
NCKUH305	NCK	3	0	38611	1971	2015	1	2	44	43.6988	43.6988	6	0	0	1	1	0	0					119	16400
TCVGH67	TCV	2	1	42424	1964	2016	1	1	51.6219	51.5866	51.5866	8	1	0	1	1	1	0		165	11900		165	11900
NCKUH340	NCK	3	1	42242	1986	2015	1	1	29	29.3333	29.3333	3	0	0	1	1	0	0		253	188000		253	188000
TCVGH64	TCV	2	1	2015/10/07	1960	2015	1	2	55.3425	55.3046	55.3046	9	1	0	1	1	1	1		49	265000		49	265000
TCVGH63	TCV	2	1	2016/1	1978	2016	1	1	38.0712	38.0452	38.0452	5	0	0	1	1	0	1		41	96700		41	96700
NCKUH354	NCK	3	1	42263	1986	2015	1	1	29	28.8789	28.8789	3	0	0	1	1	0	1		488	1420		488	1420
NCKUH356	NCK	3	1	42277	1994	2015	1	1	21	21.8207	21.8207	2	0	0	1	1	0	1		435	175000		435	175000
NCKUH358	NCK	3	1	42297	1985	2015	1	1	30	30.1465	30.1465	4	0	0	1	1	0	1		301	63200		301	63200
NCKUH362	NCK	3	1	42319	1972	2015	1	1	43	43.4004	43.4004	6	1	0	1	1	0	1		12	237000		12	237000
TCVGH62	TCV	2	1	42187	1985	2016	1	1	30.2712	30.2505	30.2505	4	0	0	1	1	0	0					310	17900
TCVGH60	TCV	2	1	42291	1990	2015	1	1	25.4904	25.473	25.473	3	0	0	1	1	0	1		254	236000		254	236000
NCKUH41	NCK	3	0	41220	1954	2012	1	0	58	58.6995	58.6995	9	1	0	1	1	0	0		72	1250000		72	1250000
TCVGH58	TCV	2	1	42261	1985	2015	1	1	29.9863	29.9658	29.9658	3	0	0	1	1	0	0		43	240000		43	240000
TCVGH57	TCV	2	1	42212	1995	2015	1	1	20.4	20.386	20.386	2	0	0	1	1	0	0		288	7060		288	7060
TCVGH55	TCV	2	1	2015/08/05	1971	2015	1	1	44.6219	44.5914	44.5914	6	1	0	1	1	0	0		85	131000		85	131000
NCKUH59	NCK	3	0	37812	1977	2013	1	2	36	35.7207	35.7207	5	0	0	1	1	1	1		311	21900		240	36700
NCKUH61	NCK	3	0	40352	1982	2013	1	1	31	30.36	30.36	4	0	0	1	1	0	0		429	94800		291	166000
NCKUH62	NCK	3	0	40153	1985	2013	1	1	28	27.4223	27.4223	3	0	0	1	1	0	1		553	34700		4	108000
TCVGH53	TCV	2	1	42166	1975	2015	1	1	40.2712	40.2437	40.2437	6	0	0	1	1	0	0		410	14300		410	14300
NCKUH65	NCK	3	0	41303	1976	2013	1	1	37	37.1198	37.1198	5	0	0	1	1	0	0		0	257000		0	257000
NCKUH66	NCK	3	0	41332	1974	2013	1	1	39	38.9268	38.9268	5	0	0	1	1	0	0		346	170000		276	131000
NCKUH7	NCK	3	0	38534	1962	2012	1	2	50	50.0342	50.0342	8	1	0	1	1	1	0		440	6640		130	24000
NCKUH74	NCK	3	0	38412	1982	2013	0	2	31	30.8419	30.8419	4	0	0	1	1	1	0					319	934
NCKUH78	NCK	3	0	41254	1991	2013	1	1	22	22.2888	22.2888	2	0	0	1	1	0	0		235	66800		237	73500
NCKUH79	NCK	3	0	41352	1974	2013	1	1	39	38.5489	38.5489	5	0	0	1	1	0	1		410	79400		410	79400
TCVGH50	TCV	2	0	2015/05/18	1976	2015	1	1	38.6658	38.6393	38.6393	5	0	0	1	1	0	0		36	92300		36	92300
TCVGH5	TCV	2	0	2012/11	1992	2012	1	1	20.1397	20.1259	20.1259	2	0	0	1	1	0	0		276	194000		276	194000
NCKUH86	NCK	3	0	41438	1983	2013	1	1	30	30.256	30.256	4	0	0	1	1	0	0		20	35200		20	352000
NCKUH89	NCK	3	0	41091	1990	2013	1	0	23	23.3785	23.3785	2	0	0	1	1	0	0					131	29500
NCKUH90	NCK	3	0	41464	1989	2013	1	1	24	24.5257	24.5257	2	1	0	1	1	0	0		62	8480000		62	8480000
NCKUH91	NCK	3	0	41457	1966	2013	1	1	47	47.1321	47.1321	7	1	0	1	1		0		359	72000		359	72000
NCKUH98	NCK	3	0	41465	1941	2013	1	0	72	72.1725	72.1725	10	1	0	1	1	0	0		402	26400		402	26400
NTUH1002	NTU	1	1		1986	2015	1	1	29	29.6318	29.6318	3	0	0	1	1	0	0					340.199	68800
NTUH1015	NTU	1	1		1981	2015	1	1	34	34.3628	34.3628	4	0	0	1	1	1	1					164.577	145000
NTUH1019	NTU	1	1		1981	2015	1	1	34	34.5873	34.5873	4	0	0	1	1	0	0					312.487	16400
NTUH102	NTU	1	0		1981	2012	1	1	31	31.1102	31.1102	4	1	0	1	1	0	0					302.593	24400
NTUH1022	NTU	1	1		1989	2015	1	1	26	26.13	26.13	3	0	0	1	1	0	0					398.82	57200
NTUH103	NTU	1	0		1991	2012	1	1	21	21.6208	21.6208	2	0	0	1	1	0	0					166.873	216000
NTUH1033	NTU	1	1		1966	2016	1	1	50	49.9767	49.9767	7	1	0	1	1	0	0					297.304	53700
NTUH1039	NTU	1	1		1983	2016	1	1	33	32.0493	32.0493	4	0	0	1	1	0	0					274.592	22300
NTUH106	NTU	1	0		1970	2012	1	1	42	41.8891	41.8891	6	0	0	1	1	0	0					138.553	864000
NTUH1062	NTU	1	1		1980	2016	1	0	36	35.4825	35.4825	5	0	0	1	1	0						376.3	2470
NTUH1066	NTU	1	1		1978	2016	1	1	38	37.6044	37.6044	5	0	0	1	1	0						188.784	180000
NTUH107	NTU	1	0		1979	2012	1	1	33	32.898	32.898	4	1	0	1	1	0	0					291.564	40000
NTUH1078	NTU	1	1		1984	2016	1	1	32	31.8686	31.8686	4	0	0	1	1	0	1					189.216	118000
NTUH1091	NTU	1	1		1967	2016	1	1	49	49.1088	49.1088	7	1	0	1	1	0	1					53.3205	72900
NTUH11	NTU	1	0		1977	2012	1	1	35	35.2416	35.2416	5	1	0	1	1	0	0					243.774	9420
TCVGH17	TCV	2	0	41438	1973	2013	0	0	39.8685	39.8412	39.8412	5	0	0	1	1	0	0		182	26900		182	26900
NTUH111	NTU	1	0		1984	2012	1	1	28	28.2765	28.2765	3	0	0	1	1	0	0					15.572	174000
NTUH115	NTU	1	0		1989	2012	1	1	23	23.6304	23.6304	2	0	0	1	1	0	0					292.6	87600
NTUH126	NTU	1	0		1972	2012	1	1	40	40.5996	40.5996	6	0	0	1	1	0	1					16.7895	488000
NTUH127	NTU	1	0		1973	2012	1	1	39	39.5948	39.5948	5	0	0	1	1	0	0					32.794	278000
NTUH132	NTU	1	0		1978	2012	1	1	34	34.7625	34.7625	4	0	0	1	1	0	0					304.949	42900
TCVGH13	TCV	2	0	41361	1954	2013	1	0	59.2493	59.2088	59.2088	9	1	0	1	1	0	0		52	159000		52	159000
NTUH139	NTU	1	0		1985	2012	1	1	27	27.4853	27.4853	3	0	0	1	1	0	0					278.176	41400
TCVGH10	TCV	2	0	41302	1984	2013	1	1	28.4877	28.4682	28.4682	3	0	0	1	1	0	0		258	109000		258	109000
NTUH142	NTU	1	0		1981	2012	1	1	31	31.9179	31.9179	4	0	0	1	1	1	0					256.143	144000
NTUH157	NTU	1	0		1979	2013	1	1	34	33.4593	33.4593	4	1	0	1	1	1	1					179.585	17700
NTUH16	NTU	1	0		1981	2012	1	1	31	30.6612	30.6612	4	0	0	1	1	0	0					372.54	43100
NTUH165	NTU	1	0		1974	2013	1	1	39	38.7625	38.7625	5	0	0	1	1	0	0					10.9288	191000
NTUH169	NTU	1	0		1973	2013	1	1	40	39.269	39.269	5	1	0	1	1	0	1					114.049	292000
NTUH17	NTU	1	0		1969	2012	1	1	43	42.8939	42.8939	6	0	0	1	1	0	0					251.218	30700
NTUH178	NTU	1	0		1983	2013	1	1	30	29.1335	29.1335	3	1	0	1	1	0	0					217.58	75800
NTUH184	NTU	1	0		1972	2013	1	1	41	40.219	40.219	6	0	0	1	1	0	0					264.911	53200
NTUH185	NTU	1	0		1965	2013	1	1	48	48.0493	48.0493	7	0	0	1	1	0	0					26.1744	184000
NTUH189	NTU	1	0		1978	2013	1	1	35	35.0445	35.0445	5	0	0	1	1	0	0					144.038	136000
NTUH191	NTU	1	0		1966	2013	1	1	47	46.3819	46.3819	7	1	0	1	1	0	0					15.345	63100
NTUH200	NTU	1	0		1968	2013	1	1	45	44.3532	44.3532	6	0	0	1	1	0	0					374.71	8990
NTUH204	NTU	1	0		1969	2013	1	1	44	44.1944	44.1944	6	0	0	1	1	0	0					57.6756	7680
NTUH209	NTU	1	0		1963	2013	1	1	50	49.5524	49.5524	7	1	0	1	1	0	0					393.12	6970
NTUH216	NTU	1	0		1975	2013	1	1	38	37.3525	37.3525	5	0	0	1	1	0	0					303.62	75000
NTUH218	NTU	1	0		1984	2013	1	1	29	28.8487	28.8487	3	0	0	1	1	0	0					286.997	171000
NTUH219	NTU	1	0		1983	2013	1	1	30	29.4401	29.4401	3	0	0	1	1	0	0					307.751	20400
NTUH225	NTU	1	0		1984	2013	1	1	29	28.6845	28.6845	3	0	0	1	1	0	0					318.818	25300
NTUH226	NTU	1	0		1983	2013	1	1	30	29.3799	29.3799	3	0	0	1	1	0	0					83.721	334000
NTUH227	NTU	1	0		1978	2013	1	1	35	34.9103	34.9103	4	0	0	1	1	0	0					120.715	46900
NTUHHC40	NTUHC	1	0	41334	1986	2013	1	1	27.3611	27.3648	27.3648	3	0	0	1	1	0	0		472	85800		274	44400
NTUH240	NTU	1	0		1972	2013	1	1	41	41.0349	41.0349	6	0	0	1	1	0	0					564.073	87400
NTUH241	NTU	1	0		1988	2013	1	1	25	24.7967	24.7967	2	1	0	1	1	0	0					251.981	22400
NTUH245	NTU	1	0		1969	2013	1	0	44	43.9754	43.9754	6	0	0	1	1	0	0					229.87	80700
NTUH246	NTU	1	0		1971	2013	1	1	42	42.308	42.308	6	0	0	1	1	0	0					166.571	36200
NTUH248	NTU	1	0		1966	2013	1	0	47	46.9788	46.9788	7	0	0	1	1	0	0					613.48	>10000000
NTUH25	NTU	1	0		1974	2012	1	1	38	37.8371	37.8371	5	0	0	1	1	0	0					327.226	83300
NTUH253	NTU	1	0		1985	2013	1	1	28	28.0246	28.0246	3	1	0	1	1	0	0					296.548	24500
NTUH257	NTU	1	0		1961	2013	1	0	52	51.8056	51.8056	8	0	0	1	1	0	0					30.888	845000
NTUH260	NTU	1	0		1975	2013	1	1	38	38.2971	38.2971	5	1	0	1	1	0	0					356.819	23300
NTUH264	NTU	1	0		1965	2013	1	1	48	48.0082	48.0082	7	0	0	1	1	0	0					586.88	12700
NTUH27	NTU	1	0		1967	2012	1	1	45	44.898	44.898	6	0	0	1	1	0	0					199.711	36600
NTUH277	NTU	1	0		1974	2013	1	1	39	39.2361	39.2361	5	1	0	1	1	0	1					258.21	17700
NTUH28	NTU	1	0		1958	2012	1	0	54	53.7002	53.7002	8	0	0	1	1	0	0					12.6	37200
NTUH29	NTU	1	0		1984	2012	1	1	28	28.0849	28.0849	3	0	0	1	1	0	0					123.796	54800
NTUH292	NTU	1	0		1977	2013	1	1	36	35.7043	35.7043	5	0	0	1	1	0						30.0328	388000
NTUH304	NTU	1	0		1989	2013	1	1	24	24.282	24.282	2	0	0	1	1	0	0					341.653	70000
NTUH330	NTU	1	0		1973	2013	1	1	40	40.2163	40.2163	6	0	0	1	1	0	0					10.472	2830000
NTUH331	NTU	1	0		1981	2013	1	1	32	32.219	32.219	4	0	0	1	1	0	0					258.539	93100
NTUH333	NTU	1	0		1982	2013	1	1	31	30.7844	30.7844	4	0	0	1	1	0	0					36.6	>10000000
NTUH340	NTU	1	0		1964	2013	1	1	49	49.0048	49.0048	7	0	0	1	1	0	0					498.96	158000
NTUH341	NTU	1	0		1974	2013	1	1	39	39.0609	39.0609	5	0	0	1	1	0	0					303.685	32400
NTUH342	NTU	1	0		1976	2013	1	1	37	37.1636	37.1636	5	1	0	1	1	0	0					532.688	58800
NTUH36	NTU	1	0		1969	2012	1	1	43	43.5209	43.5209	6	0	0	1	1	0	1					195.187	156000
NTUH366	NTU	1	0		1970	2013	1	1	43	43.488	43.488	6	0	0	1	1	0	0					724.896	173000
NTUH38	NTU	1	0		1966	2012	1	1	46	46.1574	46.1574	7	1	0	1	1	0	0					478.526	275
NTUH380	NTU	1	0		1966	2013	1	1	47	47.7399	47.7399	7	1	0	1	1	0	1					38.728	443000
NTUH40	NTU	1	0		1981	2012	1	1	31	31.3292	31.3292	4	1	0	1	1	0	0					48.2151	9780
NTUH424	NTU	1	0		1972	2013	1	1	41	41.4812	41.4812	6	0	0	1	1	0	1					147.961	19400
NTUH425	NTU	1	0		1992	2013	1	1	21	21.2841	21.2841	2	0	0	1	1	0	1					31.6824	877000
NTUH436	NTU	1	0		1982	2014	1	1	32	31.2389	31.2389	4	0	0	1	1	0	0					146.932	27200
NTUH447	NTU	1	0		1990	2014	1	1	24	23.1403	23.1403	2	0	0	1	1	0	1					208.06	27800
NTUH453	NTU	1	0		1977	2014	1	1	37	36.9637	36.9637	5	0	0	1	1	1	0					392.518	28700
NTUH455	NTU	1	0		1983	2014	1	1	31	30.7844	30.7844	4	0	0	1	1	0	0					70.122	168000
NTUH460	NTU	1	0		1977	2014	1	1	37	36.7858	36.7858	5	0	0	1	1	0	1					4.6879	164000
NTUH47	NTU	1	0		1970	2012	1	1	42	41.7604	41.7604	6	1	0	1	1	0	0					32.0212	93200
NTUH485	NTU	1	0		1968	2014	1	1	46	45.4784	45.4784	7	1	0	1	1	0	0					185.617	1580000
NTUH486	NTU	1	0		1968	2014	1	1	46	45.6893	45.6893	7	1	0	1	1	0	0					297.149	22500
NTUH487	NTU	1	0		1983	2014	1	1	31	31.0171	31.0171	4	0	0	1	1	0	0					306.944	176000
NTUH497	NTU	1	0		1981	2014	1	1	33	32.46	32.46	4	0	0	1	1	0	0					331.313	30600
NTUH524	NTU	1	0		1974	2014	1	1	40	40.0301	40.0301	6	0	0	1	1	0	0					459.842	58000
NTUH541	NTU	1	0		1979	2014	1	1	35	34.7132	34.7132	4	1	0	1	1	0	0					210.33	134000
NTUH576	NTU	1	0		1989	2014	1	1	25	24.6653	24.6653	2	0	0	1	1	0	0					293.834	155000
NTUH581	NTU	1	0		1978	2014	1	1	36	36.4764	36.4764	5	0	0	1	1	0	0					513	6450
NTUH592	NTU	1	0		1960	2014	1	1	54	54.5736	54.5736	8	0	0	1	1	0	1					79.002	225000
NTUH599	NTU	1	0		1959	2014	1	1	55	55.1951	55.1951	9	1	0	1	1	1	0					665.229	39700
NTUH600	NTU	1	0		1965	2014	0	0	49	48.6899	48.6899	7	1	0	1	1	0	0					702.5	39200
NTUH612	NTU	1	0		1983	2014	1	1	31	31.1732	31.1732	4	0	0	1	1	0	0					320.933	36000
NTUH620	NTU	1	0		1968	2014	1	1	46	46.1656	46.1656	7	1	0	1	1	0	1					612.573	23800
NTUH621	NTU	1	0		1979	2014	1	1	35	34.8282	34.8282	4	0	0	1	1	0	1					281	91581
NTUH632	NTU	1	0		1971	2014	1	1	43	43.269	43.269	6	0	0	1	1	0	0					395.52	2990000
NTUH639	NTU	1	0		1986	2014	1	1	28	28.1643	28.1643	3	0	0	1	1	0	0					474.32	96900
NTUH643	NTU	1	0		1983	2014	1	1	31	31.54	31.54	4	0	0	1	1	0	0					18.6405	197000
NTUH652	NTU	1	0		1947	2014	1	0	67	67.1348	67.1348	10	1	0	1	1	0	0					529.975	24900
NTUH66	NTU	1	0		1981	2012	1	1	31	31.551	31.551	4	0	0	1	1	0	1					379.776	51000
NTUH669	NTU	1	0		1980	2014	1	1	34	34.1547	34.1547	4	0	0	1	1	0	0					536.112	39800
NTUH999	NTU	1	1		1989	2015	1	1	26	26.8693	26.8693	3	0	0	1	1	0	0					628.35	99400
NTUH998	NTU	1	1		1977	2015	1	1	38	38.1437	38.1437	5	0	0	1	1	0	1					378.972	1960000
NTUH997	NTU	1	1		1975	2015	1	1	40	40.2875	40.2875	6	1	0	1	1	0	0					37.471	62400
NTUH687	NTU	1	0		1981	2014	1	1	33	33.0678	33.0678	4	0	0	1	1	0	0					504.773	112000
NTUH695	NTU	1	0		1977	2014	0	0	37	37.6728	37.6728	5	1	0	1	1	0	0					853.412	39000
NTUH697	NTU	1	0		1989	2014	1	1	25	25.8782	25.8782	3	0	0	1	1	0	0					378.84	31900
NTUH704	NTU	1	0		1965	2015	1	1	50	49.191	49.191	7	0	0	1	1	0	0					484.484	404000
NTUH993	NTU	1	1		1980	2015	1	1	35	35.8248	35.8248	5	0	0	1	1	0	0					234.8	174000
NTUH991	NTU	1	1		1981	2015	1	1	34	34.7762	34.7762	4	0	0	1	1	0	0					775.322	164000
NTUH730	NTU	1	0		1975	2015	1	1	40	39.2444	39.2444	5	0	0	1	1	0	1					123.572	185000
NTUH99	NTU	1	0		1981	2012	1	1	31	31.7317	31.7317	4	0	0	1	1	0	1					275.502	62000
NTUH745	NTU	1	0		1981	2015	1	1	34	33.6893	33.6893	4	0	0	1	1	0	0					465.863	35300
NTUH757	NTU	1	0		1987	2015	1	1	28	27.8823	27.8823	3	0	0	1	1	0	0					685.083	124000
NTUH769	NTU	1	0		1978	2015	1	1	37	36.6543	36.6543	5	0	0	1	1	0	0					23.0356	157000
NTUH986	NTU	1	1		1976	2015	1	1	39	39.4196	39.4196	5	0	0	1	1	0	0					646.665	54700
NTUH771	NTU	1	0		1966	2015	1	1	49	49.128	49.128	7	0	0	1	1	0	0					679.963	34200
NTUH782	NTU	1	0		1992	2015	1	1	23	22.8337	22.8337	2	0	0	1	1	0	1					219.067	84300
NTUH783	NTU	1	0		1969	2015	1	1	46	46.1246	46.1246	7	1	0	1	1	0						464.508	37700
NTUH798	NTU	1	0		1995	2015	1	1	20	20.0712	20.0712	2	0	0	1	1	0						88.902	>1000000
NTUH980	NTU	1	1		1970	2015	1	1	45	45.7084	45.7084	7	0	0	1	1	0	1					498.789	72300
NTUH803	NTU	1	0		1968	2015	1	1	47	46.7324	46.7324	7	1	0	1	1	0	0					368.151	14400
NTUH98	NTU	1	0		1957	2012	1	1	55	54.8282	54.8282	8	1	0	1	1	0	0					31.0688	303000
NTUH979	NTU	1	1		1969	2015	1	1	46	46.0671	46.0671	7	1	0	1	1	0	0					661.451	120
NTUH808	NTU	1	0		1974	2015	1	1	41	40.9172	40.9172	6	0	0	1	1	0	0					57.33	143000
NTUH978	NTU	1	1		1970	2015	0	0	45	45.7385	45.7385	7	1	0	1	1	0	0					338.083	8970
NTUH816	NTU	1	0		1984	2015	1	1	31	31.0281	31.0281	4	1	0	1	1	0	0					531.006	24600
NTUH817	NTU	1	0		1975	2015	1	1	40	39.5318	39.5318	5	1	0	1	1	0	0					621.135	21400
NTUH82	NTU	1	0		1971	2012	1	1	41	41.4648	41.4648	6	1	0	1	1	0	1					11.9472	86200
NTUH822	NTU	1	0		1992	2015	1	1	23	23.0472	23.0472	2	0	0	1	1	0	0					353.641	16700
NTUH823	NTU	1	0		1974	2015	1	1	41	41.3279	41.3279	6	1	0	1	1	0	0					1010.68	9100
NTUH833	NTU	1	0		1978	2015	1	1	37	37.076	37.076	5	0	0	1	1	0	0					20.6944	1420000
NTUH834	NTU	1	0		1980	2015	1	1	35	34.6146	34.6146	4	1	0	1	1	0	0					502.02	48800
NTUH838	NTU	1	1		1967	2015	1	1	48	48.011	48.011	7	0	0	1	1	1	0					258.622	9060
NTUH855	NTU	1	1		1973	2015	1	1	42	42.1629	42.1629	6	1	0	1	1	0	0					335.248	30900
NTUH865	NTU	1	1		1988	2015	1	1	27	27.1896	27.1896	3	0	0	1	1	0	0					431.68	156000
NTUH88	NTU	1	0		1969	2012	1	1	43	43.0637	43.0637	6	1	0	1	1	0	0					559.318	43900
NTUH97	NTU	1	0		1984	2012	1	1	28	27.9261	27.9261	3	0	0	1	1	0	0					461.58	378000
NTUH882	NTU	1	1		1980	2015	1	1	35	34.5955	34.5955	4	0	0	1	1	0	0					488.16	65000
NTUH886	NTU	1	1		1972	2015	1	1	43	43.5948	43.5948	6	0	0	1	1	0	0					622.743	7820000
NTUH887	NTU	1	1		1979	2015	1	1	36	36.0465	36.0465	5	1	0	1	1	0	1					242.207	36100
NTUH889	NTU	1	1		1974	2015	1	1	41	41.0431	41.0431	6	0	0	1	1	0	1					187.136	1210000
NTUH891	NTU	1	1		1985	2015	1	1	30	29.8426	29.8426	3	0	0	1	1	1	1					337.904	411000
NTUH901	NTU	1	1		1977	2015	1	1	38	38.2943	38.2943	5	1	0	1	1	0	0					550.454	41800
NTUH902	NTU	1	1		1982	2015	1	1	33	33.3333	33.3333	4	0	0	1	1	0	0					393.75	142000
NTUH921	NTU	1	1		1993	2015	1	1	22	22.6913	22.6913	2	0	0	1	1	0	0					324.272	126000
NTUH922	NTU	1	1		1975	2015	1	1	40	40.3231	40.3231	6	0	0	1	1	0	1					186.149	102000
NTUH929	NTU	1	1		1973	2015	1	1	42	41.807	41.807	6	0	0	1	1	0	1					62.244	72600
NTUH933	NTU	1	1		1978	2015	1	1	37	37.3963	37.3963	5	1	0	1	1	0	0					494.669	49600
NTUH941	NTU	1	1		1985	2015	1	1	30	30.2313	30.2313	4	1	0	1	1	0						354.962	155000

## Sheet: 2860
ID	Hospital	Area	Endemic	Date_diagnosis	Birth year	Cohort year	Sex	Risk_code (Hetero=0, MSM=1, IDU=2)	Age	TestAge	Age2	AgeGroup	HAV	HBsAg	antiHBs	HBc	HCV	RPR	TPHA	CD4_diag	PVL_diag	Log PVL_diag	CD4-prior	PVL_prior	Log PVL_prior
NTUH1	NTU	1	0		1988	2012	1	1	24	23.8522	23.8522	2	0	0	0	0	0	0					130.962	59600
TYGH1	TYG	1	0	41034	1986	2012	1	1	25.9123	25.8946	25.8946	3	0	0			0						257.5	17308
TYGH4	TYG	1	0	40987	1962	2012	1	2	49.7178	49.6838	49.6838	7	0	1			1						249.9	212000
TYGH5	TYG	1	0	41049	1978	2012	1	2	34.389	34.3655	34.3655	4	1	0			1						469	58400
NTUH2	NTU	1	0		1980	2012	1	1	32	32.0712	32.0712	4	0	0	1	0	0	0					227.457	377000
NCKUH1	NCK	3	0	41065	1996	2012	1	1	16	16.3039	16.3039	1	0	0	0	0	0	0		240	630000		240	630000
TYGH6	TYG	1	0	41060	1958	2012	0	2	54.4411	54.4038	54.4038	8	0	0			1						87.7	42054
NTUH7	NTU	1	0		1978	2012	1	1	34	33.7057	33.7057	4	0	0	1	0	0	0					223.069	471000
NCKUH3	NCK	3	0	38398	1962	2012	1	2	50	49.7769	49.7769	7	1	0	1		1	1		177	154000		177	154000
NTUH8	NTU	1	0		1976	2012	1	1	36	36.3176	36.3176	5	0	1	0	0	0	0					26.544	78000
CCH1	CCH	2	0	41037	1994	2012	1	1	17.9726	17.9603	17.9603	1	0	0	1	0	0	0		224	16248		224	16248
CCH2	CCH	2	0	41039	1981	2012	1	1	31.1315	31.1102	31.1102	4	0	0	0	0	0	1		178	26128		178	26128
TYGH7	TYG	1	0	41060	1985	2012	1	3	27.3151	27.2964	27.2964	3	0	0			0						125.4	196200
TYGH8	TYG	1	0	41067	1975	2012	1	3	37.2904	37.2649	37.2649	5	1	0			0						23.3	57862
CCH3	CCH	2	0	39150	1977	2012	1	2	35.0055	34.9815	34.9815	4	0	0	1	1	1	1		379	28900		465	1734
NTUH11	NTU	1	0		1977	2012	1	1	35	35.2416	35.2416	5	1	0	1	1	0	0					243.774	9420
CCH4	CCH	2	0	40725	1990	2012	1	1	22.0247	22.0096	22.0096	2	0	0	1	0	0	0		317	14477		173	14158
CCH5	CCH	2	0	41059	1981	2012	1	3	31.0685	31.0472	31.0472	4	0	0	1	0	0	0		187	121311		187	121311
TYGH10	TYG	1	0	41059	1964	2012	1	1	47.6959	47.6632	47.6632	7	0	0			0						268.7	17203
CCH6	CCH	2	0	35612	1963	2012	1	2	49.2027	49.1691	49.1691	7	0	1	0	1	0	0		91	24300		0	95334
NTUH12	NTU	1	0		1986	2012	1	1	26	25.5797	25.5797	3	0	0	0	0	0	0					258.817	34100
NTUH14	NTU	1	0		1982	2012	1	1	30	29.9493	29.9493	3	0	0	0		0						156.33	110000
NTUH15	NTU	1	0		1981	2012	1	1	31	31.0418	31.0418	4	0	1	0	1	0	0					121.716	6460
NTUH16	NTU	1	0		1981	2012	1	1	31	30.6612	30.6612	4	0	0	1	1	0	0					372.54	43100
NTUH17	NTU	1	0		1969	2012	1	1	43	42.8939	42.8939	6	0	0	1	1	0	0					251.218	30700
CYCH1	CYC	3	0	39326	1972	2012	1	0	40	40.1396	40.1396	6	0	0	0	0	0	0					15	84500
CCH7	CCH	2	0	39997	1988	2012	1	1	23.6219	23.6057	23.6057	2	0	0	1	1	0	0		362	4611		263	17734
CCH8	CCH	2	0	37257	1972	2012	1	1	40.2027	40.1752	40.1752	6	0	0	0	1	0	1		199	30800		113	93385
NCKUH5	NCK	3	0	38512	1968	2012	1	2	44	43.9343	43.9343	6	1	0	1	0	1	0		238	18800		334	228000
NCKUH6	NCK	3	0	41067	1991	2012	1	0	21	20.9665	20.9665	2	0	0	0	0	0	0		188	223000		188	223000
NTUH18	NTU	1	0		1978	2012	1	1	34	33.922	33.922	4	0	0	1	0	0	1					84.66	151000
TYGH13	TYG	1	0	41082	1984	2012	1	1	28.0384	28.0192	28.0192	3	1	1			0						87.2	100400
NTUH19	NTU	1	0		1989	2012	1	1	23	22.6366	22.6366	2	0	0	0	0	0	0					174.876	232000
TYGH14	TYG	1	0	40997	1975	2012	1	2	36.7753	36.7502	36.7502	5	0	0			1						378.3	433
NCKUH7	NCK	3	0	38534	1962	2012	1	2	50	50.0342	50.0342	8	1	0	1	1	1	0		440	6640		130	24000
NTUH20	NTU	1	0		1992	2012	1	1	20	20.4627	20.4627	2	1	0	1	0	0	0					226.627	173000
NCKUH8	NCK	3	0	41086	1984	2012	1	1	28	28.0712	28.0712	3	0	0	1		0	0		36	1050000		36	1050000
CM20	CM	3	0	2012/5/22	1979	2012	1	1	33	33.18	33.18	4	0	0	0	0	0	0
NCKUH9	NCK	3	0	41059	1985	2012	1	1	27	26.6886	26.6886	3	0	0	1	0	0	0		258	128000		311
NTUH21	NTU	1	0		1984	2012	1	1	28	27.5729	27.5729	3	0	0	1	0	0	0					179.45	378000
NTUH22	NTU	1	0		1976	2012	1	1	36	36.3285	36.3285	5	0	1	0	1	0						844.074	40900
NTUH23	NTU	1	0		1977	2012	1	1	35	34.5845	34.5845	4	0	0	1	0	0	1					257.58	1120000
TYGH15	TYG	1	0	41081	1980	2012	1	1	32.2712	32.2491	32.2491	4	0	0			0						164.6	105900
TYGH16	TYG	1	0	41067	1975	2012	1	2	36.6822	36.6571	36.6571	5	0	0			1						193.8	57599
NTUH24	NTU	1	0		1992	2012	1	1	20	19.5209	19.5209	1	0	0	0	0	0	1					648.394	75700
NTUH25	NTU	1	0		1974	2012	1	1	38	37.8371	37.8371	5	0	0	1	1	0	0					327.226	83300
NTUH26	NTU	1	0		1982	2012	1	1	30	29.6865	29.6865	3	0	0	1	0	0	1					775.267	957000
CCH9	CCH	2	0	41078	1988	2012	1	1	23.8137	23.7974	23.7974	2	0	0	0	0	0	0		2	279063		2	279063
CM15	CM	3	0	2012/3/8	1981	2012	1	1	31	31.1759	31.1759	4	0	0	1	1	0	0		561	40029		278	200571
NTUH27	NTU	1	0		1967	2012	1	1	45	44.898	44.898	6	0	0	1	1	0	0					199.711	36600
NTUH28	NTU	1	0		1958	2012	1	0	54	53.7002	53.7002	8	0	0	1	1	0	0					12.6	37200
NTUH29	NTU	1	0		1984	2012	1	1	28	28.0849	28.0849	3	0	0	1	1	0	0					123.796	54800
NCKUH11	NCK	3	0	39216	1986	2012	1	1	26	26.4805	26.4805	3	0	0	1	1	0	0		422	42600		414	30400
NTUH30	NTU	1	0		1986	2012	1	1	26	26.2779	26.2779	3	1	0	1	0	0	0					23.6	357000
NTUH31	NTU	1	0		1990	2012	1	1	22	21.7878	21.7878	2	0	0	0	0	0	1					139.874	10000
NTUH33	NTU	1	0		1969	2012	1	1	43	42.6229	42.6229	6	0	1	0	1	0	0					63.9331	141000
NCKUH12	NCK	3	0	41101	1984	2012	1	1	28	28.115	28.115	3	0	0			0	0		130	257000		130	257000
TYGH18	TYG	1	0	41047	1990	2012	1	1	21.8877	21.8727	21.8727	2	0	0			0						386.8	26728
TYGH19	TYG	1	0	41102	1980	2012	1	2	32.5014	32.4791	32.4791	4	1	0			1						150.2	385100
CCH10	CCH	2	0	39264	1957	2012	1	2	54.589	54.5517	54.5517	8	1	0	0	1	1	1		539	5510		209	19567
NTUH34	NTU	1	0		1975	2012	1	1	37	36.8049	36.8049	5	0	1	0	1	0	0					114.733	50800
TYGH20	TYG	1	0	41087	1989	2012	1	1	23.389	23.373	23.373	2	0	0			0						187.7	238700
CM14	CM	3	0	2011/12/30	1990	2012	1	1	22	21.9384	21.9384	2	0	0	1	0	0	1		363	371714		183	151462
NCKUH13	NCK	3	0	40786	1988	2012	1	1	24	24.0082	24.0082	2	0	0	0	0	0	0		365	171000		365	850000
NTUH36	NTU	1	0		1969	2012	1	1	43	43.5209	43.5209	6	0	0	1	1	0	1					195.187	156000
NTUH38	NTU	1	0		1966	2012	1	1	46	46.1574	46.1574	7	1	0	1	1	0	0					478.526	275
NTUH39	NTU	1	0		1976	2012	1	1	36	36.4463	36.4463	5	1	1	0	1	0	1					105.648	133000
TYGH22	TYG	1	0	41091	1972	2012	0	2	39.8438	39.8166	39.8166	5	1	0			1						250	19728
CM26	CM	3	0	2012/7/20	1987	2012	1	1	25	28	24.8323	2	0	0	0	0	0	1		16	90155		16	90155
NCKUH14	NCK	3	0	40618	1988	2012	1	1	24	23.9151	23.9151	2	0	0	0	0	0	0					333	23400
TYGH24	TYG	1	0	41032	1950	2012	1	1	62.5452	62.5024	62.5024	10	0	0			0						305.4	8346
TYGH25	TYG	1	0	41107	1985	2012	1	3	27.2658	27.2471	27.2471	3	0	0			0						69.5	625900
CYCH36	CYC	3	0	2010/9	1990	2012	1	1	22	22.538	22.538	2	0	0	1	0	0						97	446000
NTUH40	NTU	1	0		1981	2012	1	1	31	31.3292	31.3292	4	1	0	1	1	0	0					48.2151	9780
TYGH26	TYG	1	0	41110	1962	2012	1	3	49.6055	49.5715	49.5715	7	0	1			0						372.4	131400
NTUH41	NTU	1	0		1952	2012	1	1	60	59.7509	59.7509	9	1	0	0	1	0						145.672	102000
CCH11	CCH	2	0	39630	1964	2012	1	2	48.5863	48.553	48.553	7	1	0	0	1	1	1		488	400		508
CM22	CM	3	0	2012/7/13	1951	2012	1	0	61	61.5743	61.5743	10	1	0	1	0	0	0		162	116379		162	116379
TYGH29	TYG	1	0	41116	1978	2012	1	1	34.2192	34.1958	34.1958	4	0	0			0						136.3	113900
TYGH30	TYG	1	0	41093	1983	2012	1	0	29.4603	29.4401	29.4401	3	0	0			0						181.2	393400
NTUH43	NTU	1	0		1985	2012	1	1	27	26.9377	26.9377	3	0	0	1	0	0	0					254.604	148000
CM25	CM	3	0	2012/4/12	1984	2012	1	1	29	27.896	27.896	3	0	0	1	0	0	1		96	132118		96	132118
NTUH44	NTU	1	0		1980	2012	1	1	32	32.3094	32.3094	4	0	0	1	0	0	0					506.282	26600
NTUH45	NTU	1	0		1972	2012	1	1	40	40.0657	40.0657	6	1	0	1	0	0	1					198.36	6560
TYGH33	TYG	1	0	41030	1987	2012	1	1	24.9562	24.9391	24.9391	2	0	0			1						231	273300
NTUH46	NTU	1	0		1986	2012	1	1	26	26.0534	26.0534	3	0	0	1	0	0	0					307.498	91000
NTUH47	NTU	1	0		1970	2012	1	1	42	41.7604	41.7604	6	1	0	1	1	0	0					32.0212	93200
NTUH49	NTU	1	0		1982	2012	1	1	30	30.5845	30.5845	4	0	0	0	0	0	0					194.04	209000
TYGH34	TYG	1	0	41121	1985	2012	1	1	27.1397	27.1211	27.1211	3	0	0			0						137.7	22377
TYGH35	TYG	1	0	41116	1974	2012	1	1	38.3123	38.2861	38.2861	5	0	0			0						155.8	64983
NCKUH16	NCK	3	0	41129	1973	2012	1	1	39	38.6174	38.6174	5	0	1	0	0	0	0		121	1160000		121	1160000
TYGH36	TYG	1	0	41101	1986	2012	1	1	26.2164	26.1985	26.1985	3	0	0			0						244.9	274000
TYGH37	TYG	1	0	41106	1976	2012	1	1	36.5014	36.4764	36.4764	5	1	0			0						242.6	10921
CCH12	CCH	2	0	41110	1995	2012	1	1	16.7808	16.7693	16.7693	1	0	0	0	0	0	0		116	10000000		116	10000000
TYGH38	TYG	1	0	41131	1977	2012	1	1	34.8548	34.8309	34.8309	4	0	1			0						2.3	104400
TYGH40	TYG	1	0	41128	1981	2012	1	1	31.4986	31.4771	31.4771	4	0	0			0						44.8	387600
CCH13	CCH	2	0	41115	1979	2012	1	1	33.4137	33.3908	33.3908	4	0	0	1	1	0	1		29	918312		29	918312
TYGH42	TYG	1	0	41058	1975	2012	0	2	36.8466	36.8214	36.8214	5	1	0			1						200.1	5752
CCH14	CCH	2	0	38534	1980	2012	1	2	31.8685	31.8467	31.8467	4	0	1	0	1	1	0		705	147000		701	6579
CM28	CM	3	0	2012/8/6	1962	2012	0	0	50	50.6146	50.6146	8	1	0	1	1	0	0		5	47266		5	47266
NTUH52	NTU	1	0		1978	2012	1	1	34	34.0561	34.0561	4	0	0	1		0	0					307.675	119000
CCH15	CCH	2	0	40407	1970	2012	1	3	42.0329	42.0041	42.0041	6	1	1	0	1	0	0		337	69389		196	54959
CCH16	CCH	2	0	41127	1986	2012	0	0	26.474	26.4559	26.4559	3	0	0	1	0	0	0		15	816880		15	816880
NTUH53	NTU	1	0		1979	2012	1	1	33	32.9008	32.9008	4	0	1	0	1	0	0					364.366	79300
NTUH54	NTU	1	0		1989	2012	1	1	23	23.0007	23.0007	2	0	0	1	0	0	0					26.752	166000
NTUH55	NTU	1	0		1985	2012	1	1	27	27.5921	27.5921	3	0	0	1	0	0	0					61.523	10000000
NTUH56	NTU	1	0		1982	2012	1	1	30	30.527	30.527	4	0	0	1	0	0	1					234	106000
NTUH57	NTU	1	0		1980	2012	1	1	32	31.7509	31.7509	4	0	1	0	1	0	0					8.868	51200
CM27	CM	3	0	2012/7/13	1968	2012	1	1	44	44.1615	44.1615	6	1	0	0	1	0	0		37	134542		37	134542
CM30	CM	3	0	2011/10/14	1976	2012	1	1	36	36.1561	36.1561	5	0	0	0	0	0	0		555	43		555	43
NTUH59	NTU	1	0		1967	2012	1	1	45	44.742	44.742	6	0	1	0	1	0	1					327.634	5410000
NTUH60	NTU	1	0		1984	2012	1	1	28	27.6742	27.6742	3	0	0	0	0	0						61.248	1770000
NTUH61	NTU	1	0		1972	2012	1	1	40	39.7509	39.7509	5	0	0	0	1	0	0					38.5165	427000
CYCH2	CYC	3	0	2012/7	1986	2012	1	1	26	26.078	26.078	3	0	0	1	1	0	0					6	356000
TYGH44	TYG	1	0	41115	1966	2012	1	2	46.2904	46.2587	46.2587	7	1	0			1						206.2	3057
NTUH63	NTU	1	0		1951	2012	1	1	61	60.7146	60.7146	10	1	0	0	0	0	0					39.36	987000
CCH17	CCH	2	0	41137	1976	2012	0	2	35.8767	35.8522	35.8522	5	0	0	1	1	1	0		145	1909		145	1909
CCH18	CCH	2	0	40778	1953	2012	1	2	58.7753	58.7351	58.7351	9	1	1	0	1	1	0		194	1883		194	1883
NCKUH18	NCK	3	0	40148	1981	2012	0	2	31	31.321	31.321	4	0	0	0	0	0	0		13	127000		13	127000
NTUH64	NTU	1	0		1968	2012	1	1	44	44.2464	44.2464	6	0	0	0	0	0	0					193.44	117000
NTUH65	NTU	1	0		1984	2012	1	1	28	28.4052	28.4052	3	0	0	1		0	1					320.443	6980
NTUH66	NTU	1	0		1981	2012	1	1	31	31.551	31.551	4	0	0	1	1	0	1					379.776	51000
CYCH3	CYC	3	0	41143	1964	2012	1	1	48	48.0027	48.0027	7	1	0	1	1	0	0					44	237000
CYCH4	CYC	3	0	39356	1968	2012	1	2	44	44.4408	44.4408	6	0	0	0	1	0	0					169	17000
CM32	CM	3	0	2012/9/5	1988	2012	1	1	24	23.8056	23.8056	2	0	0	0	0	0	1		135	47975		135	47975
CCH19	CCH	2	0	38534	1969	2012	1	2	43.2932	43.2635	43.2635	6	1	0	0	1	1	0		535	88200		309	78216
NTUH67	NTU	1	0		1983	2012	1	1	29	28.7365	28.7365	3	0	0	1	0	0	0					86.052	145000
CM31	CM	3	0	2012/8/24	1977	2012	1	1	35	34.8857	34.8857	4	1	0	1	0	0	0		258	106483		246	69275
NTUH69	NTU	1	0		1984	2012	1	1	28	28.0301	28.0301	3	0	0	1	0	0	0					134.596	6760
FEMH232	FEM	1	0	32316	1988	2012	1	1	24.2167	24.219	24.219	2	1	0	1	0	0	1					495.068	9510
NCKUH19	NCK	3	0	39142	1964	2012	1	2	48	48.4791	48.4791	7	1	1	0	1	1	0					92	111000
NTUH70	NTU	1	0		1985	2012	1	1	27	27.5264	27.5264	3	1	0	1	0	0	0					95.0912	54200
NTUH71	NTU	1	0		1991	2012	1	1	21	21.1389	21.1389	2	0	0	0	0	0	0					166.5	30700
NTUH72	NTU	1	0		1980	2012	1	1	32	32.2327	32.2327	4	1	0	0	1	0	0					37.468	1470000
TYGH51	TYG	1	0	41152	1990	2012	1	1	22.1945	22.1793	22.1793	2	0	0			0						208.8	27800
NTUH74	NTU	1	0		1984	2012	1	1	28	28.2574	28.2574	3	0	0	1	0	0	1					363.6	65300
NTUH75	NTU	1	0		1991	2012	1	1	21	21.3306	21.3306	2	0	0	0	0	0	1					237.01	311000
TYGH53	TYG	1	0	41153	1977	2012	0	2	35.2603	35.2361	35.2361	5	0	0			1						327	2916
CCH20	CCH	2	0	38534	1959	2012	1	2	53.2959	53.2594	53.2594	8	1	0	1	1	1	0		184	388836		184	388836
FEMH201	FEM	1	0	31482	1986	2012	1	1	26.5167	26.5216	26.5216	3	0	0	0	1	0	0					81.821	1470000
NTUH76	NTU	1	0		1986	2012	1	1	26	26.3025	26.3025	3	1	0	1	0	0	1					211.643	5410
NTUH77	NTU	1	0		1984	2012	1	1	28	27.9398	27.9398	3	0	0	1		0	0					483.714	195000
NTUH78	NTU	1	0		1978	2012	1	1	34	34.705	34.705	4	0	1	0	1	0	0					93.536	302000
NTUH79	NTU	1	0		1983	2012	1	1	29	29.7194	29.7194	3	0	0	1	0	0	0					455.914	44900
FEMH143	FEM	1	0	28449	1977	2012	1	1	34.8361	34.8364	34.8364	4	0	0	1	1	0	0					46.3722	572000
NTUH80	NTU	1	0		1981	2012	1	1	31	30.9158	30.9158	4	0	0	0	0	0	0					258.937	24200
NTUH81	NTU	1	0		1966	2012	1	1	46	45.8754	45.8754	7	1	0	0	0	0	0					193.709	1110000
NTUH82	NTU	1	0		1971	2012	1	1	41	41.4648	41.4648	6	1	0	1	1	0	1					11.9472	86200
TYGH55	TYG	1	0	41114	1974	2012	1	1	38.389	38.3628	38.3628	5	0	0			0						104.6	80589
NTUH83	NTU	1	0		1957	2012	1	1	55	55.5702	55.5702	9	1	1	0	1	0	0					125.488	107000
FEMH84	FEM	1	0	29834	1981	2012	1	1	31.0528	31.0527	31.0527	4	0	0	1	0	0	0					166.592	2530000
NCKUH21	NCK	3	0	40211	1992	2012	1	1	20	20.0192	20.0192	2	0	0	0	0	0	0					276	80600
TYGH56	TYG	1	0	41158	1986	2012	1	1	26.589	26.5708	26.5708	3	0	0			0						275.2	257100
CYCH5	CYC	3	0	41038	1990	2012	1	1	22	21.9795	21.9795	2	0	0	1	1	1	0		506	11600		422	36200
NCKUH23	NCK	3	0	41163	1960	2012	1	1	52	52.7036	52.7036	8	1	0	1	1	0	0		26	191000		26	191000
TYGH57	TYG	1	0	41164	1985	2012	1	1	26.9205	26.9021	26.9021	3	0	0			0						161.5	169500
TYGH59	TYG	1	0	41073	1982	2012	1	1	30.1699	30.1492	30.1492	4	0	0			0						319.1	2507
CYCH6	CYC	3	0	41026	1980	2012	1	1	32	32	32	4	0	0	1	0	0	1		249	2220		172	2710
CCH21	CCH	2	0	41142	1954	2012	1	1	57.9425	57.9028	57.9028	9	1	1	0	1	0	1		42	188196		42	188196
FEMH266	FEM	1	0	32791	1989	2012	1	1	22.9667	22.9678	22.9678	2	0	0	0	0	0	1					252.547	199000
CCH22	CCH	2	0	35977	1974	2012	1	1	37.8658	37.8398	37.8398	5	1	1	0	1	0	1					53	171742
CM34	CM	3	0	2011/12/16	1975	2012	0	0	37	36.846	36.846	5	0	0	0	1	0	0		57	623577		57	623577
CYCH7	CYC	3	0	41169	1986	2012	1	1	26	25.9165	25.9165	3	0	0	1	1	0	0		464	205000		464	205000
NTUH85	NTU	1	0		1980	2012	1	1	32	32.4901	32.4901	4	1	0	0	0	0	0					284.575	145000
CM33	CM	3	0	2012/9/19	1988	2012	1	1	24	24.1615	24.1615	2	1	0	0	0	0	0		169	50257		169	50257
NTUH86	NTU	1	0		1993	2012	1	1	19	19.5017	19.5017	1	0	0	0	1	0	0					302.72	412000
FEMH76	FEM	1	0	24839	1968	2012	1	1	44.7556	44.7556	44.7556	6	0	1	0	1	0	0					275.438	119000
NTUH87	NTU	1	0		1972	2012	1	1	40	40.1506	40.1506	6	0	0	1	0	0	0					66.8736	701000
TCVGH2	TCV	2	0	41179	1988	2012	1	1	24.4493	24.4326	24.4326	2	0	0	1	0	0	0		122	173000		122	173000
TYGH63	TYG	1	0	41143	1964	2012	1	2	48.0575	48.0246	48.0246	7	1	1			1						112.6	68115
TSGH9	TSG	1	0	2012/5/29	1988	2012	1	1	24	24.0821	24.0821	2	1	0	1	0	0	0		406	143000		406	143000
TYGH65	TYG	1	0	41166	1985	2012	1	1	27.6466	27.6277	27.6277	3	0	0			0						303.9	29595
TYGH66	TYG	1	0	41173	1966	2012	1	1	46.3068	46.2752	46.2752	7	0	0			0						283.4	1727
NTUH88	NTU	1	0		1969	2012	1	1	43	43.0637	43.0637	6	1	0	1	1	0	0					559.318	43900
FEMH85	FEM	1	0	30120	1982	2012	1	1	30.3056	30.308	30.308	4	0	0	1	0	0	0					223.683	1970000
NCKUH25	NCK	3	0	41163	1979	2012	1	1	33	32.9309	32.9309	4	0	0	1	1	0	0		270	18000		270	180000
NCKUH26	NCK	3	0	41149	1973	2012	1	1	39	39.1513	39.1513	5	1	0	0	0	0	0		273	175000		273	175000
NTUH89	NTU	1	0		1982	2012	1	1	30	30.3819	30.3819	4	1	0	1	0	0	0					380.556	11900
TYGH68	TYG	1	0	41116	1974	2012	1	2	37.8466	37.8207	37.8207	5	0	0			1						521	22333
CCH23	CCH	2	0	41176	1985	2012	1	1	27.2685	27.2498	27.2498	3	0	0	0	0	0	0		39	498778		39	498778
NTUH90	NTU	1	0		1984	2012	1	1	28	28.2875	28.2875	3	0	0	1	0	0	0					92.9628	3840000
CCH24	CCH	2	0	39264	1983	2012	1	2	29.0438	29.024	29.024	3	0	0	1	1	1	0		1007	467		400
CCH25	CCH	2	0	41169	1978	2012	1	1	33.8466	33.8234	33.8234	4	0	0	0	0	0	0		49	43732		49	43732
NTUH91	NTU	1	0		1973	2012	1	1	39	39.7098	39.7098	5	0	0	1	0	0	1					28.1952	509000
NTUH93	NTU	1	0		1968	2012	1	1	44	44.7529	44.7529	6	0	0			0						13.983	442000
TYGH70	TYG	1	0	41191	1985	2012	1	1	27.2219	27.2033	27.2033	3	0	0			0						142	232300
NCKUH27	NCK	3	0	41180	1986	2012	1	1	26	26.2669	26.2669	3	0	0	0	0	0	0		158	400000		158	400000
NTUH94	NTU	1	0		1977	2012	1	1	35	35.1485	35.1485	5	0	0	0	0	0	0					40.5093	120000
TYGH71	TYG	1	0	41185	1985	2012	1	1	27.7918	27.7728	27.7728	3	0	0			0						214.1	51614
NCKUH28	NCK	3	0	41045	1977	2012	1	1	35	34.9979	34.9979	4	0	0	1	0	0	0		315	49900		263	35900
NTUH96	NTU	1	0		1979	2012	1	1	33	33.3415	33.3415	4	0	0	0	0	0	0					215.865	114000
NTUH97	NTU	1	0		1984	2012	1	1	28	27.9261	27.9261	3	0	0	1	1	0	0					461.58	378000
CM37	CM	3	0	2012/10/15	1991	2012	1	1	21	21.5469	21.5469	2	0	0	0	0	0	0		103	135639		103	135639
TYGH72	TYG	1	0	41170	1979	2012	1	1	33.3918	33.3689	33.3689	4	0	1			0						355.2	19513
TYGH73	TYG	1	0	41193	1990	2012	1	1	22.1342	22.1191	22.1191	2	0	0			0						265.2	383200
NTUH98	NTU	1	0		1957	2012	1	1	55	54.8282	54.8282	8	1	0	1	1	0	0					31.0688	303000
NCKUH29	NCK	3	0	41184	1972	2012	1	1	40	40.6242	40.6242	6	0	0		1	0	1		62	67500		62	67500
NTUH99	NTU	1	0		1981	2012	1	1	31	31.7317	31.7317	4	0	0	1	1	0	1					275.502	62000
NCKUH30	NCK	3	0	41205	1988	2012	1	1	24	24.627	24.627	2	0	0	1	0	0	0		153	1410000		153	1410000
NCKUH31	NCK	3	0	41184	1986	2012	1	1	26	26.4148	26.4148	3	0	0	1	0	0	1		366	1910000		366	1910000
NTUH101	NTU	1	0		1982	2012	1	1	30	29.911	29.911	3	1	1	0	0	0	1					145.58	449100
TYGH76	TYG	1	0	41194	1961	2012	1	2	51.4904	51.4552	51.4552	8	0	1			1						313	70472
TYGH77	TYG	1	0	41199	1970	2012	1	1	41.9781	41.9493	41.9493	6	0	0			0						12.8	1529000
CYCH9	CYC	3	0	41190	1985	2012	1	1	27	27.8193	27.8193	3	0	0	1	0	0	0		222	395000		222	395000
NTUH102	NTU	1	0		1981	2012	1	1	31	31.1102	31.1102	4	1	0	1	1	0	0					302.593	24400
NTUH103	NTU	1	0		1991	2012	1	1	21	21.6208	21.6208	2	0	0	1	1	0	0					166.873	216000
CCH26	CCH	2	0	41131	1976	2012	1	1	36.2904	36.2656	36.2656	5	1	0	0	0	0	0		15	162		15	162
FEMH160	FEM	1	0	32980	1990	2012	1	1	22.55	22.5544	22.5544	2	0	1	0	0	0	0					87.3642	1270000
FEMH287	FEM	1	0	31023	1984	2012	1	1	27.9111	27.9124	27.9124	3	0	0	1	0	0	1					349.804	115000
NCKUH32	NCK	3	0	40567	1980	2012	1	1	32	32.6598	32.6598	4	0	0	1	0	0	0		27	421000		27	421000
FEMH286	FEM	1	0	22256	1960	2012	1	1	51.9167	51.9179	51.9179	8	1	1	0	1	0	0					34.2547	327000
FEMH296	FEM	1	0	28438	1977	2012	1	1	34.9917	34.9925	34.9925	4	0	0	0	0	0	0					153.062	4800000
TYGH78	TYG	1	0	41205	1971	2012	1	2	41.0247	40.9966	40.9966	6	0	0			1						217.2	59570
CYCH32	CYC	3	0		1974	2012	0	0	38	37.9959	37.9959	5	1	0	1	1	1	0					443	30100
NCKUH33	NCK	3	0	41121	1985	2012	1	1	27	27.77	27.77	3	0	0	0	0	0	0		356	565000		286
NTUH104	NTU	1	0		1992	2012	1	1	20	20.501	20.501	2	0	0	0	0	0						331.884	93500
TCVGH3	TCV	2	0	41212	1991	2012	1	1	21.6082	21.5934	21.5934	2	0	0	1	0	1	0		79	250000		79	250000
NTUH106	NTU	1	0		1970	2012	1	1	42	41.8891	41.8891	6	0	0	1	1	0	0					138.553	864000
NTUH107	NTU	1	0		1979	2012	1	1	33	32.898	32.898	4	1	0	1	1	0	0					291.564	40000
TYGH80	TYG	1	0	41209	1964	2012	1	1	48.2384	48.2053	48.2053	7	1	1			0						49.1	102100
CCH27	CCH	2	0	39264	1985	2012	1	2	27.1123	27.0938	27.0938	3	0	0	1	0	0	0		154	30193		150	77847
NCKUH34	NCK	3	0	41184	1989	2012	1	1	23	23.7481	23.7481	2	0	0	0	0	0	0		138	476000		138	476000
NCKUH35	NCK	3	0	39590	1981	2012	1	1	31	31.6934	31.6934	4	0	0	1	0	0	1		311	39300		80	263000
NTUH109	NTU	1	0		1980	2012	1	1	32	32.3778	32.3778	4	0	0	1	0	0	0					135.937	118000
NTUH110	NTU	1	0		1985	2012	1	1	27	27.4251	27.4251	3	0	0	1	0	0	1					247.776	74100
TYGH81	TYG	1	0	41199	1980	2012	0	2	32.7123	32.6899	32.6899	4	0	1			1						276.3	6353
NTUH111	NTU	1	0		1984	2012	1	1	28	28.2765	28.2765	3	0	0	1	1	0	0					15.572	174000
NTUH113	NTU	1	0		1985	2012	1	1	27	27.3539	27.3539	3	0	0	1	0	0	0					1.28	2000000
NTUH114	NTU	1	0		1984	2012	1	1	28	28.7775	28.7775	3	0	1	0	1	0	0					100.005	47500
NTUH115	NTU	1	0		1989	2012	1	1	23	23.6304	23.6304	2	0	0	1	1	0	0					292.6	87600
NTUH116	NTU	1	0		1967	2012	1	2	45	45.2813	45.2813	7	1	0	0	0	0	0					284.305	16200
CCH28	CCH	2	0	37438	1976	2012	1	1	36.5589	36.5339	36.5339	5	1	0	1	1	0	0		13	113324		13	113324
CCH29	CCH	2	0	40725	1954	2012	0	0	58.8932	58.8528	58.8528	9	1	0	0	1	0	0		194	1178		194	1178
FEMH289	FEM	1	0	31080	1985	2012	1	1	27.7972	27.7947	27.7947	3	0	0	1	0	0	0					198.162	230000
FEMH105	FEM	1	0	22424	1961	2012	1	1	51.4917	51.4962	51.4962	8	1	1	0	1	0	0					164.417	126000
FEMH284	FEM	1	0	29548	1980	2012	1	1	31.9917	31.9918	31.9918	4	0	1	0	1	0	0					664.227	71600
NCKUH36	NCK	3	0	41030	1990	2012	1	1	22	22.7817	22.7817	2	0	1	0	1	0	1					311	49900
NTUH118	NTU	1	0		1972	2012	1	1	40	40.5695	40.5695	6	0	0	0	0	0	0					289.307	343000
NCKUH37	NCK	3	0	41191	1965	2012	1	1	47	47.8193	47.8193	7	1	0	0	1	0	1		580	153000		580	153000
NTUH121	NTU	1	0		1972	2012	1	1	40	40.4463	40.4463	6	0	1	0	1	0	1					289.445	10700
NTUH122	NTU	1	0		1986	2012	1	1	26	26.8693	26.8693	3	0	0	0	0	0	0					220.828	11800
TCVGH5	TCV	2	0	2012/11	1992	2012	1	1	20.1397	20.1259	20.1259	2	0	0	1	1	0	0		276	194000		276	194000
TYGH90	TYG	1	0	41152	1972	2012	1	2	39.9918	39.9644	39.9644	5	0	0			1						570.6	13289
NTUH126	NTU	1	0		1972	2012	1	1	40	40.5996	40.5996	6	0	0	1	1	0	1					16.7895	488000
TCVGH33	TCV	2	0	41215	1991	2012	1	1	21	21.2238	21.2238	2	0	0	1	0	0	0		326	98200		326	98200
TYGH91	TYG	1	0	41159	1983	2012	1	1	29.211	29.191	29.191	3	0	0			0						387.1	6093
TYGH92	TYG	1	0	41229	1992	2012	1	1	20.6959	20.6817	20.6817	2	0	0			0						204.1	112900
NTUH127	NTU	1	0		1973	2012	1	1	39	39.5948	39.5948	5	0	0	1	1	0	0					32.794	278000
NTUH128	NTU	1	0		1990	2012	1	1	22	22.7433	22.7433	2	0	0			0	0					319.116	29000
NTUH129	NTU	1	0		1988	2012	1	1	24	24.8789	24.8789	2	0	0	0	0	0	0					275.4	19400
NTUH130	NTU	1	0		1978	2012	1	1	34	34.4476	34.4476	4	0	0	0	0	0	0					256.09	9900
NTUH131	NTU	1	0		1980	2012	1	1	32	32.8898	32.8898	4	1	1	0	0	0	1					5.589	137000
NTUH132	NTU	1	0		1978	2012	1	1	34	34.7625	34.7625	4	0	0	1	1	0	0					304.949	42900
NTUH133	NTU	1	0		1987	2012	1	1	25	25.347	25.347	3	0	0	0	0	0	1					261.504	609000
CCH30	CCH	2	0	39065	1972	2012	1	2	40.5836	40.5558	40.5558	6	1	1	0	1	1	0		522	102000		298	2382
CCH31	CCH	2	0	41125	1978	2012	0	0	34.0055	33.9822	33.9822	4	0	1	0	1	0	0		267	3312		317	3495
NCKUH38	NCK	3	0	40981	1990	2012	1	0	22	22.4011	22.4011	2	0	0	1		0	0		833	204000		236	275000
NTUH134	NTU	1	0		1975	2012	1	1	37	37.5113	37.5113	5	0	0			0	1					395.346	130000
NTUH135	NTU	1	0		1984	2012	1	1	28	28.8487	28.8487	3	0	1	0	1	1	1					322.558	10900
NCKUH39	NCK	3	0	40688	1988	2012	1	1	24	24.0411	24.0411	2	0	0	0	0	0	0		558	63200		444	138000
NTUH136	NTU	1	0		1988	2012	1	1	24	24.7748	24.7748	2	0	0	1	0	0	0					435.094	56300
NTUH137	NTU	1	0		1991	2012	1	1	21	21.5715	21.5715	2	0	0	1	0	0	0					249.064	69000
NCKUH40	NCK	3	0	41220	1972	2012	1	1	40	40.3121	40.3121	6	0	0	1	0	0	1		196	36800		196	36800
TYGH95	TYG	1	0	41250	1989	2012	1	1	23.211	23.1951	23.1951	2	0	0			0						207.2	40498
CYCH59	CYC	3	0	41091	1975	2012	1	2	37	37.2977	37.2977	5	0	0	1	1	0	0					105	170000
NTUH138	NTU	1	0		1981	2012	1	1	31	31.3128	31.3128	4	0	0	0	0	0	0					327.309	6220
TYGH97	TYG	1	0	41219	1965	2012	1	2	47.4658	47.4333	47.4333	7	0	0			1						230.7	1285
NCKUH41	NCK	3	0	41220	1954	2012	1	0	58	58.6995	58.6995	9	1	0	1	1	0	0		72	1250000		72	1250000
TYGH98	TYG	1	0	41008	1985	2012	1	1	27.7315	27.7125	27.7125	3	0	0			0						353.4	35829
NCKUH42	NCK	3	0	41103	1990	2012	1	1	22	22.705	22.705	2	0	0	0	0	0	0		302	164000		302	164000
NTUH139	NTU	1	0		1985	2012	1	1	27	27.4853	27.4853	3	0	0	1	1	0	0					278.176	41400
NTUH140	NTU	1	0		1975	2012	1	1	37	37.8782	37.8782	5	0	0	1	0	0	0					203.912	304000
CCH32	CCH	2	0	41073	1987	2012	1	1	25.1671	25.1499	25.1499	3	0	0	0	0	0	1		137	59283		153	63662
NTUH141	NTU	1	0		1987	2012	1	1	25	25.7194	25.7194	3	0	0	1	0	0	0					454.818	24200
FEMH228	FEM	1	0	30082	1982	2012	1	1	30.6028	30.6064	30.6064	4	0	0	1	1	0	1					70.8293	172000
FEMH282	FEM	1	0	32470	1988	2012	1	1	24.0694	24.0684	24.0684	2	0	0	0	0	0	1					214.051	45300
NTUH142	NTU	1	0		1981	2012	1	1	31	31.9179	31.9179	4	0	0	1	1	1	0					256.143	144000
NTUH143	NTU	1	0		1973	2012	1	1	39	39.4059	39.4059	5	0	1	0	1	1	1					406.336	50400
CM10	CM	3	0	2011/9/19	1964	2012	1	0	49	48.8022	48.8022	7	0	1	0	0	0	0		206	391000
CYCH10	CYC	3	0	41235	1985	2012	1	1	27	27.4798	27.4798	3	0	0	1	0	0	0		101	20300		101	20300
NTUH144	NTU	1	0		1981	2012	1	1	31	31.8385	31.8385	4	0	0	1	0	0	0					387.828	30800
NTUH145	NTU	1	0		1973	2012	1	1	39	39.5072	39.5072	5	0	0	1	0	0	0					504.968	51500
TYGH100	TYG	1	0	41249	1958	2012	0	2	54.7205	54.6831	54.6831	8	1	0			1						259.5	98188
TYGH101	TYG	1	0	41249	1971	2012	1	1	41.0438	41.0157	41.0157	6	0	0			0						144.9	48865
TYGH99	TYG	1	0	41173	1987	2012	1	1	25.4767	25.4593	25.4593	3	0	0			0						49.9	128400
NTUH147	NTU	1	0		1991	2012	1	1	21	21.8179	21.8179	2	0	0	0	0	0	0					389.006	287000
NCKUH44	NCK	3	0	38307	1973	2012	1	2	39	39.2115	39.2115	5	0	0		0		0					321	48800
CCH33	CCH	2	0	39264	1961	2012	1	0	51.1589	51.1239	51.1239	8	1	0	0	0	0	0					334	40
NTUH150	NTU	1	0		1983	2012	1	1	29	29.2211	29.2211	3	0	0	1	0	0	1					238.698	73900
CM38	CM	3	0	2012/12/17	1978	2012	1	1	34	34.8611	34.8611	4	0	0	0	0	0	0		124	51676		124	51676
CCH34	CCH	2	0	41260	1978	2012	1	1	34.3151	34.2916	34.2916	4	0	0	1	0	0	1		218	52321		218	52321
NTUH151	NTU	1	0		1974	2012	1	1	38	38.4093	38.4093	5	0	0	0	0	0	0					334.854	36800
NTUH152	NTU	1	0		1982	2012	1	1	30	30.256	30.256	4	0	0	1	0	1						335.876	16400
TYGH104	TYG	1	0	41220	1985	2012	1	1	27.1945	27.1759	27.1759	3	0	0			0						213.4	59830
NTUH153	NTU	1	0		1971	2012	1	1	41	41.3744	41.3744	6	1	0	1	0	0	0					58.08	78000
CCH35	CCH	2	0	41255	1982	2012	1	1	30.5425	30.5216	30.5216	4	0	1	0	0	0	1		178	166631		178	166631
CM41	CM	3	0	2012/11/16	1985	2012	1	1	27	27.2389	27.2389	3	0	0	1	0	0	0		233	74900		233	74900
CCH36	CCH	2	0	41262	1993	2013	1	1	19.6466	19.6331	19.6331	1	0	0	0	0	0	0		191	1315553		128	361521
NCKUH45	NCK	3	0	40129	1981	2013	1	1	32	31.5346	31.5346	4	0	0	1	0	0	1					200	23400
NTUH154	NTU	1	0		1981	2013	1	1	32	31.0773	31.0773	4	0	0	1	0	0	1					392.377	24700
TYGH107	TYG	1	0	41248	1986	2013	1	1	26.6795	26.6612	26.6612	3	0	0			0						24.9	165400
TYGH108	TYG	1	0	41262	1993	2013	1	1	19.6438	19.6304	19.6304	1	0	0			0						237.1	34740
TYGH109	TYG	1	0	41268	1984	2013	1	1	28.6274	28.6078	28.6078	3	0	0			0						12.1	347900
NCKUH46	NCK	3	0	41128	1981	2013	1	0	32	31.9124	31.9124	4	0	0			0	0		225	2120000		86	838000
NCKUH47	NCK	3	0	41038	1990	2013	0	0	23	22.1164	22.1164	2	0	0	1	0	0	0		464	45300		353	17800
CCH37	CCH	2	0	38534	1982	2013	1	2	30.137	30.1164	30.1164	4	0	0	0	0	1	0		187	3586		210	1669
CYCH13	CYC	3	0	41260	1987	2013	1	1	26	25.7988	25.7988	3	0	0	1	0	0			244	45200		244	45200
NCKUH48	NCK	3	0	41201	1983	2013	1	1	30	29.6181	29.6181	3	0	0	1	0	0	0		408	218000		408	218000
TYGH111	TYG	1	0	41262	1991	2013	1	1	21.6411	21.6263	21.6263	2	0	0			0						205.6	119000
NTUH156	NTU	1	0		1990	2013	1	1	23	22.4559	22.4559	2	0	0	0	0	0	0					206.712	61300
NCKUH49	NCK	3	0	41178	1982	2013	1	1	31	30.8857	30.8857	4	0	0	1	0	0	1		261	72500		210	146000
NCKUH50	NCK	3	0	41276	1953	2013	1	1	60	59.3703	59.3703	9	1	0	0		0	0		18	246000		18	246000
NTUH157	NTU	1	0		1979	2013	1	1	34	33.4593	33.4593	4	1	0	1	1	1	1					179.585	17700
NTUH158	NTU	1	0		1989	2013	1	1	24	23.5236	23.5236	2	1	0	1	0	0	0					338.72	48600
TYGH112	TYG	1	0	41282	1980	2013	1	1	32.411	32.3888	32.3888	4	1	0			0						331.3	32958
NTUH159	NTU	1	0		1978	2013	1	1	35	34.8392	34.8392	4	0	0	0	0	0	0					8.757	288000
NTUH160	NTU	1	0		1989	2013	1	1	24	23.3484	23.3484	2	0	0	1	0	0	0					478.526	8180
NCKUH51	NCK	3	0	40381	1987	2013	1	1	26	25.7933	25.7933	3	0	0	0	1	0	0		399	12400		188	200000
NTUH161	NTU	1	0		1984	2013	1	1	29	28.4736	28.4736	3	1	0	1	0	0	0					324.779	244000
TYGH114	TYG	1	0	41245	1968	2013	1	2	44.4548	44.4244	44.4244	6	0	0			1						436	927
CCH38	CCH	2	0	41091	1994	2013	1	1	18.9096	18.8966	18.8966	1	0	0	0	0	0	1		18	2537467		18	2537467
NTUH163	NTU	1	0		1985	2013	1	1	28	27.373	27.373	3	0	0	1	0	0						42.6844	1760000
FEMH281	FEM	1	0	28182	1977	2013	1	1	35.8861	35.885	35.885	5	0	0	1	0	1	1					258.853	10000000
NCKUH52	NCK	3	0	41284	1983	2013	1	1	30	29.6181	29.6181	3	0	0	1		0	0		81	2080000		81	2080000
NTUH164	NTU	1	0		1968	2013	1	1	45	44.1259	44.1259	6	1	0	0	0	0	0					385.803	72800
FEMH275	FEM	1	0	23872	1965	2013	1	2	47.6861	47.6906	47.6906	7	1	0	1	1	1	0					272.953	458000
NTUH165	NTU	1	0		1974	2013	1	1	39	38.7625	38.7625	5	0	0	1	1	0	0					10.9288	191000
TYGH117	TYG	1	0	41284	1991	2013	1	1	21.3068	21.2923	21.2923	2	0	0			0						196.7	66894
NTUH167	NTU	1	0		1980	2013	1	1	33	32.5175	32.5175	4	0	0	1	0	0	0					38.976	11600
NTUH168	NTU	1	0		1974	2013	1	1	39	38.5845	38.5845	5	1	0	0	0	0	1					276.318	215000
NTUH169	NTU	1	0		1973	2013	1	1	40	39.269	39.269	5	1	0	1	1	0	1					114.049	292000
FEMH260	FEM	1	0	32667	1989	2013	1	1	23.6222	23.6249	23.6249	2	0	0	1	0	0	1					308.723	101000
CCH39	CCH	2	0	41264	1978	2013	1	1	34.2849	34.2615	34.2615	4	0	0	0	0	0	0		24	364007		24	364007
CM40	CM	3	0	2012/12/24	1985	2013	1	1	28	27.3676	27.3676	3	0	0	0	0	0	0		263	130484		263	130484
FEMH108	FEM	1	0	32184	1988	2013	1	1	24.9556	24.9555	24.9555	2	0	0	0	0	0	0					195.268	27700
NTUH170	NTU	1	0		1992	2013	1	1	21	20.9117	20.9117	2	0	0	0	0	0	0					264.614	15000
NTUH171	NTU	1	0		1988	2013	1	1	25	24.0712	24.0712	2	0	0	0	1	0	0					38.48	136000
NTUH172	NTU	1	0		1972	2013	1	1	41	40.4517	40.4517	6	0	0	1	0	0	0					159.552	2290000
FEMH96	FEM	1	0	31896	1987	2013	1	1	25.75	25.755	25.755	3	0	0	0	0	0	0					92.4924	74500
TYGH122	TYG	1	0	41286	1977	2013	1	2	35.9479	35.9233	35.9233	5	1	0			1						149	176500
CM42	CM	3	0	2013/2/5	1977	2013	1	1	36	35.1869	35.1869	5	0	0	0	0	0	0
NCKUH54	NCK	3	0	41156	1985	2013	1	1	28	28.0684	28.0684	3	0	0	0	0	0	1		154	59000		272	60300
NCKUH55	NCK	3	0	41191	1990	2013	1	1	23	22.1465	22.1465	2	0	0	0	0	0	0		212	405000		235	157000
NTUH173	NTU	1	0		1969	2013	1	1	44	43.666	43.666	6	0	0	1	0	0	0					370.475	12400
CYCH14	CYC	3	0	41033	1971	2013	1	1	42	41.4292	41.4292	6	1	0	0	0	0	0					693	8170
CYCH60	CYC	3	0	41284	1988	2013	1	1	25	24.501	24.501	2	0	0	1	0	0	0		252	15900		252	15900
TYGH123	TYG	1	0	41103	1962	2013	1	2	50.3452	50.3107	50.3107	8	0	0			1						394.9	398500
TYGH124	TYG	1	0	41296	1989	2013	1	1	23.2466	23.2307	23.2307	2	1	0			0						375.1	134400
NCKUH56	NCK	3	0	41198	1991	2013	1	1	22	21.5797	21.5797	2	0	0	1	0	0	0		314	206000		314	206000
TYGH125	TYG	1	0	41290	1984	2013	1	1	28.2658	28.2464	28.2464	3	0	1			0						353.4	44176
NTUH175	NTU	1	0		1984	2013	1	1	29	28.2327	28.2327	3	0	0	1	0	0	0					627.48	149000
NTUH176	NTU	1	0		1978	2013	1	1	35	34.82	34.82	4	0	1	0	1	0	0					27.072	258000
FEMH90	FEM	1	0	30312	1982	2013	1	1	30.1056	30.1109	30.1109	4	0	0	1	0	0	0					277.236	8510
NTUH177	NTU	1	0		1989	2013	1	1	24	23.1403	23.1403	2	0	0	0	0	0	0					323.692	36300
TYGH127	TYG	1	0	41298	1981	2013	1	1	31.4247	31.4031	31.4031	4	0	0			0						298.9	14760
CM3	CM	3	0		1990	2013	1	1	23	22.4093	22.4093	2	0	0	0	0	0	1		627	116000		264	113677
NCKUH57	NCK	3	0	41305	1991	2013	1	3	22	21.8152	21.8152	2	0	0	0		0	0		268	68400		268	68400
NTUH178	NTU	1	0		1983	2013	1	1	30	29.1335	29.1335	3	1	0	1	1	0	0					217.58	75800
CM43	CM	3	0	2012/10/29	1990	2013	1	1	23	22.653	22.653	2	0	0	0	0	0	0		592	1910
CCH40	CCH	2	0	41074	1989	2013	1	1	23.3288	23.3128	23.3128	2	0	0	0	0	0	0		290	73388		94	1356743
NTUH180	NTU	1	0		1977	2013	1	1	36	36.0903	36.0903	5	0	0	1	0	1	0					166.574	1010000
TCVGH10	TCV	2	0	41302	1984	2013	1	1	28.4877	28.4682	28.4682	3	0	0	1	1	0	0		258	109000		258	109000
FEMH280	FEM	1	0	29330	1980	2013	1	1	32.8333	32.8378	32.8378	4	0	0	1	1	0	1					118.483	194000
NTUH182	NTU	1	0		1985	2013	1	1	28	27.896	27.896	3	1	1	0	1	0	1					389.07	41200
NTUH183	NTU	1	0		1986	2013	1	1	27	26.6229	26.6229	3	0	0	1	0	1	0					31.458	91200
TYGH130	TYG	1	0	41270	1988	2013	1	1	24.7288	24.7118	24.7118	2	0	0			0						378	17369
TYGH131	TYG	1	0	41326	1983	2013	1	1	29.9863	29.9658	29.9658	3	0	0			0						400.3	334400
TYGH132	TYG	1	0	41237	1971	2013	1	1	41.9315	41.9028	41.9028	6	1	0			0						487.7	30394
CM35	CM	3	0	2012/9/19	1987	2013	1	1	27	25.1773	25.1773	3	1	0	0	0	0	0		280	9630		256	122898
CM54	CM	3	0	2013/2/15	1976	2013	1	1	37	36.6379	36.6379	5	0	0	0	0	0	1						54032
NTUH184	NTU	1	0		1972	2013	1	1	41	40.219	40.219	6	0	0	1	1	0	0					264.911	53200
TYGH134	TYG	1	0	41242	1983	2013	1	1	29.4603	29.4401	29.4401	3	0	0			0						242.9	34926
TYGH135	TYG	1	0	41222	1958	2013	1	2	54.3178	54.2806	54.2806	8	0	0			1						279.8	20514
NCKUH58	NCK	3	0	40736	1990	2013	1	1	23	22.5681	22.5681	2	0	0	0	0	0	1		706	13500		360	141000
NCKUH59	NCK	3	0	37812	1977	2013	1	2	36	35.7207	35.7207	5	0	0	1	1	1	1		311	21900		240	36700
CCH41	CCH	2	0	40627	1988	2013	1	1	24.6055	24.5886	24.5886	2	0	0	0	0	0	0		593	277057		252	108061
NCKUH60	NCK	3	0	40142	1986	2013	1	1	27	26.2779	26.2779	3	0	0	1	0	0	0		455	7840		302	22100
CCH42	CCH	2	0	40598	1984	2013	1	1	28.6055	28.5859	28.5859	3	0	0	0	0	0	0		274	27786		8	150469
NTUH185	NTU	1	0		1965	2013	1	1	48	48.0493	48.0493	7	0	0	1	1	0	0					26.1744	184000
NCKUH61	NCK	3	0	40352	1982	2013	1	1	31	30.36	30.36	4	0	0	1	1	0	0		429	94800		291	166000
NTUH186	NTU	1	0		1978	2013	1	1	35	35.1348	35.1348	5	0	0	1	0	0	1					235.549	18700
NTUH187	NTU	1	0		1977	2013	1	1	36	35.3292	35.3292	5	0	0	0	1	0	0					438.926	27200
NTUH188	NTU	1	0		1971	2013	1	1	42	41.6756	41.6756	6	1	0	0	1	0	0					228.114	46600
NTUH189	NTU	1	0		1978	2013	1	1	35	35.0445	35.0445	5	0	0	1	1	0	0					144.038	136000
NTUH190	NTU	1	0		1987	2013	1	1	26	25.4565	25.4565	3	0	0	1	0	0	0					488.519	68700
NTUH191	NTU	1	0		1966	2013	1	1	47	46.3819	46.3819	7	1	0	1	1	0	0					15.345	63100
TYGH140	TYG	1	0	41338	1969	2013	1	2	43.7452	43.7153	43.7153	6	1	1			1						229	104800
CCH43	CCH	2	0	41241	1995	2013	1	1	17.6822	17.6701	17.6701	1	0	0	1	0	0	0		193	106462		166	411767
NCKUH62	NCK	3	0	40153	1985	2013	1	1	28	27.4223	27.4223	3	0	0	1	1	0	1		553	34700		4	108000
NTUH192	NTU	1	0		1985	2013	1	1	28	27.2553	27.2553	3	0	0	0	0	0	1					308.491	20100
CYCH61	CYC	3	0	41288	1988	2013	1	0	25	24.3258	24.3258	2	0	0	0	0	0	0		348	211000		348	211000
NTUH194	NTU	1	0		1985	2013	1	1	28	28.167	28.167	3	0	0	1	0	0	1					289.476	31400
CCH44	CCH	2	0	41325	1992	2013	1	3	20.5918	20.5777	20.5777	2	0	1	0	0	0	1		89	47071		89	47071
CYCH8	CYC	3	0	41091	1986	2013	1	1	27	26.2971	26.2971	3	0	1	0	1	0	0					266	70900
NCKUH63	NCK	3	0	41345	1984	2013	1	1	29	28.8925	28.8925	3	0	0	1		0	1		34	491000		34	491000
NTUH195	NTU	1	0		1970	2013	1	1	43	42.6639	42.6639	6	0	0	0	0	0	0					24.5367	475000
TYGH142	TYG	1	0	41326	1989	2013	1	0	23.7068	23.6906	23.6906	2	0	0			0						286.3	23379
CCH45	CCH	2	0	38534	1975	2013	1	2	37.8438	37.8179	37.8179	5	0	0	1	0	0	0		52	44505		52	44505
NTUH196	NTU	1	0		1988	2013	1	1	25	25.0376	25.0376	3	0	0	1	0	0	0					259.515	11300
CCH46	CCH	2	0	38406	1989	2013	0	2	24.1781	24.1615	24.1615	2	0	0	1	0	1	0			68500		260	21599
CCH47	CCH	2	0	39709	1966	2013	1	0	46.4548	46.423	46.423	7	1	0	1	0	0	0		591	14400		212	6502
NCKUH64	NCK	3	0	41338	1982	2013	1	1	31	30.4997	30.4997	4	0	0	1	0	0	0		220	1990		220	1990
NTUHHC4	NTUHC	1	0	41275	1994	2013	1	1	18.4444	18.4422	18.4422	1	0	0	0	0	0	0		414	134000		414	134000
NTUH198	NTU	1	0		1984	2013	1	1	29	28.5503	28.5503	3	0	0	1	0	0	1					185.31	322000
NTUH200	NTU	1	0		1968	2013	1	1	45	44.3532	44.3532	6	0	0	1	1	0	0					374.71	8990
CCH48	CCH	2	0	41323	1970	2013	1	1	42.8	42.7707	42.7707	6	1	1	0	1	0	0		210	1056		210	1056
CCH49	CCH	2	0	40304	1965	2013	1	1	48.0986	48.0657	48.0657	7	1	1	0	1	0	1		484	5010		125	4978
CCH50	CCH	2	0	39044	1973	2013	1	2	39.9562	39.9288	39.9288	5	1	1	0	1	1	0		390	48400		326	121848
NTUH201	NTU	1	0		1969	2013	1	1	44	43.551	43.551	6	0	0	0	1	0	0					75.0106	289000
NTUH202	NTU	1	0		1972	2013	1	1	41	40.8679	40.8679	6	0	1	0	0	0						208.202	62300
NTUH203	NTU	1	0		1970	2013	1	1	43	42.4394	42.4394	6	1	0	0	0	0	0					185.742	116000
NTUH204	NTU	1	0		1969	2013	1	1	44	44.1944	44.1944	6	0	0	1	1	0	0					57.6756	7680
TYGH146	TYG	1	0	41345	1981	2013	1	3	31.7945	31.7728	31.7728	4	0	0			0						181	61575
TYGH147	TYG	1	0	41338	1984	2013	1	1	29.1479	29.128	29.128	3	0	0			0						111	125800
NCKUH65	NCK	3	0	41303	1976	2013	1	1	37	37.1198	37.1198	5	0	0	1	1	0	0		0	257000		0	257000
NTUH205	NTU	1	0		1980	2013	1	1	33	32.3696	32.3696	4	0	1	0	1	0	0					106.24	267000
NTUH206	NTU	1	0		1982	2013	1	1	31	30.4257	30.4257	4	0	0	1	0	0	0					632.394	62500
NTUH207	NTU	1	0		1977	2013	1	1	36	35.8275	35.8275	5	0	0	1	0	0	0					148.893	48800
TYGH148	TYG	1	0	41323	1981	2013	1	0	32.0466	32.0246	32.0246	4	0	0			0						245	34536
TYGH149	TYG	1	0	41340	1988	2013	1	1	24.8548	24.8378	24.8378	2	0	0			0						35	1160000
NTUH208	NTU	1	0		1975	2013	1	1	38	37.2512	37.2512	5	1	1	0	1	0	0					11.655	768000
FEMH39	FEM	1	0	29419	1980	2013	1	1	32.6917	32.6899	32.6899	4	0	0	1	0	0	0					341.17	50600
NTUH209	NTU	1	0		1963	2013	1	1	50	49.5524	49.5524	7	1	0	1	1	0	0					393.12	6970
NTUH210	NTU	1	0		1981	2013	1	1	32	31.4661	31.4661	4	0	0	1	0	0	1					98.9616	76000
NTUH211	NTU	1	0		1990	2013	1	1	23	22.4613	22.4613	2	0	0	0	0	0	0					393.414	20400
TYGH152	TYG	1	0	41340	1987	2013	1	1	25.4986	25.4812	25.4812	3	0	0			0						234.2	78649
CCH51	CCH	2	0	38534	1971	2013	1	2	42.1014	42.0726	42.0726	6	0	0	1	0	1	0		695	8160		221	8872
FEMH17	FEM	1	0	26781	1973	2013	1	1	39.9194	39.9179	39.9179	5	1	0	1	0	0	0					311.328	44600
NTUH212	NTU	1	0		1988	2013	1	1	25	24.6105	24.6105	2	0	0	0	0	0	1					336.134	80800
NTUH213	NTU	1	0		1987	2013	1	1	26	25.5441	25.5441	3	0	0	1	0	0	0					399.024	78500
TYGH153	TYG	1	0	41354	1993	2013	1	1	19.6658	19.6523	19.6523	1	0	0			0						250	30471
TYGH154	TYG	1	0	41347	1979	2013	1	2	34.1151	34.0917	34.0917	4	0	0			1						213	75612
NTUH214	NTU	1	0		1982	2013	1	1	31	31.0609	31.0609	4	0	1	0	1	0	0					484.384	46800
NTUH215	NTU	1	0		1981	2013	1	1	32	31.7919	31.7919	4	0	0	1	0	0	0					461.376	13700
CCH52	CCH	2	0	41365	1979	2013	1	1	33.3288	33.306	33.306	4	0	0	1	1	0	0		54	56874		54	56874
TYGH156	TYG	1	0	41502	1964	2013	1	2	49.0521	49.0185	49.0185	7	1	0			1						399	166
CCH53	CCH	2	0	40060	1988	2013	1	1	24.6795	24.6626	24.6626	2	0	0	1	0	0	0		369	10145		69	47391
FEMH294	FEM	1	0	29763	1981	2013	1	1	31.7667	31.7673	31.7673	4	0	0	0	0	0	0					47.012	42100
NTUH216	NTU	1	0		1975	2013	1	1	38	37.3525	37.3525	5	0	0	1	1	0	0					303.62	75000
TYGH157	TYG	1	0	41361	1974	2013	1	1	38.4274	38.4011	38.4011	5	0	0			0						30.5	2061000
CCH54	CCH	2	0	40497	1975	2013	1	0	37.6822	37.6564	37.6564	5	0	0	1	0	1	0		158	8477		194	32904
CM1	CM	3	0	2008/8/7	1982	2013	0	0	31	30.9076	30.9076	4	1	0	1	0	1	0		414.2	13200		252	4188
NCKUH66	NCK	3	0	41332	1974	2013	1	1	39	38.9268	38.9268	5	0	0	1	1	0	0		346	170000		276	131000
NTUH217	NTU	1	0		1986	2013	1	1	27	26.4367	26.4367	3	0	0	0	0	0	0					398.271	146000
NTUH218	NTU	1	0		1984	2013	1	1	29	28.8487	28.8487	3	0	0	1	1	0	0					286.997	171000
NTUH219	NTU	1	0		1983	2013	1	1	30	29.4401	29.4401	3	0	0	1	1	0	0					307.751	20400
NTUH220	NTU	1	0		1972	2013	1	1	41	40.4736	40.4736	6	1	0	0	0	0	0					495.829	40000
NTUH221	NTU	1	0		1985	2013	1	1	28	27.4251	27.4251	3	0	0	1	0	1	1					309.314	195000
NCKUH68	NCK	3	0	40942	1988	2013	0	0	25	24.8214	24.8214	2	0	0	0	0	0	0		314	20200		267	73400
TYGH161	TYG	1	0	41309	1981	2013	1	2	31.7562	31.7344	31.7344	4	1	1			1						190	90332
TYGH162	TYG	1	0	41309	1975	2013	1	2	37.8247	37.7988	37.7988	5	0	0			1						501	12653
NCKUH70	NCK	3	0	37893	1957	2013	1	0	56	55.3429	55.3429	9	1	0	1		0	0		32	357000		32	357000
NTUH222	NTU	1	0		1984	2013	1	1	29	28.4052	28.4052	3	0	0	1	0	0	0					264.403	124000
TYGH163	TYG	1	0	41366	1978	2013	1	1	35.0356	35.0116	35.0116	5	0	0			0						218	7329
CCH55	CCH	2	0	38899	1979	2013	1	2	34.2877	34.2642	34.2642	4	0	1	0	1	1	1		232	10504		232	10504
CM12	CM	3	0	2011/10/14	1975	2013	1	0	38	38.2368	38.2368	5	0	0	0	0	0	0		485	630		274	12986
CM47	CM	3	0	2013/3/14	1982	2013	1	1	31	30.6475	30.6475	4	0	0	1	0	0	1
NTUH223	NTU	1	0		1987	2013	1	1	26	25.8344	25.8344	3	1	0	1	0	0	0					463.654	35700
NTUH224	NTU	1	0		1986	2013	1	1	27	26.3409	26.3409	3	0	0	1	0	0	0					282.173	15200
NTUH225	NTU	1	0		1984	2013	1	1	29	28.6845	28.6845	3	0	0	1	1	0	0					318.818	25300
NTUH226	NTU	1	0		1983	2013	1	1	30	29.3799	29.3799	3	0	0	1	1	0	0					83.721	334000
CCH56	CCH	2	0	41256	1989	2013	1	1	23.4767	23.4606	23.4606	2	0	0	0	0	0	0		237	71109		159	76048
FEMH279	FEM	1	0	29458	1980	2013	1	1	32.6417	32.6407	32.6407	4	0	1	0	1	0	1					368.021	155000
NCKUH71	NCK	3	0	41226	1989	2013	1	1	24	24.1232	24.1232	2	0	0	1	0	0	0		327	29600		279	176000
NTUH227	NTU	1	0		1978	2013	1	1	35	34.9103	34.9103	4	0	0	1	1	0	0					120.715	46900
TYGH167	TYG	1	0	41296	1983	2013	0	2	29.926	29.9055	29.9055	3	0	0			1						355.9	5322
TYGH168	TYG	1	0	41205	1983	2013	1	1	30.126	30.1054	30.1054	4	1	0			0						1043	6538
NTUH229	NTU	1	0		1992	2013	1	1	21	21.0924	21.0924	2	0	0	0	0	0	0					47.554	134000
NTUH230	NTU	1	0		1971	2013	1	1	42	42.0589	42.0589	6	1	0	0		0	1					11.575	342000
TYGH169	TYG	1	0	41367	1975	2013	0	2	37.7288	37.7029	37.7029	5	0	0			1						274	25633
CCH57	CCH	2	0	40987	1990	2013	1	1	23.0986	23.0828	23.0828	2	0	0	1	0	0	0		417	67127		260	63367
CYCH15	CYC	3	0	41306	1989	2013	1	1	24	23.4935	23.4935	2	0	0	1	0	0	0		81	132000		81	132000
FEMH293	FEM	1	0	34121	1993	2013	1	1	19.8806	19.8795	19.8795	1	0	0	1	0	0	1					226.231	24400
TCVGH13	TCV	2	0	41361	1954	2013	1	0	59.2493	59.2088	59.2088	9	1	0	1	1	0	0		52	159000		52	159000
CCH58	CCH	2	0	38350	1962	2013	1	2	51.0822	51.0472	51.0472	8	1	0	1	0	1	0			326000		59	126671
NCKUH72	NCK	3	0	41352	1981	2013	1	1	32	31.3648	31.3648	4	0	0	0	0	0	1		303	55100		303	55100
NTUH232	NTU	1	0		1992	2013	1	1	21	20.46	20.46	2	0	0	0		1	0					201.6	97700
CYCH16	CYC	3	0	41279	1994	2013	1	1	19	19.0335	19.0335	1	0	0	0	0	0	0		473	17400		330	67500
TYGH173	TYG	1	0	41309	1976	2013	1	2	37.2603	37.2348	37.2348	5	0	0			1						704	12897
TYGH175	TYG	1	0	40863	1980	2013	1	2	32.3342	32.3121	32.3121	4	1	0			1						348.2	4325
FEMH153	FEM	1	0	30453	1983	2013	0	0	29.9333	29.9357	29.9357	3	1	0	0	1	0	0					77.2699	16500
NCKUH73	NCK	3	0	39303	1960	2013	1	2	53	52.4928	52.4928	8	1	0	0	1	1	0					124	114000
TYGH176	TYG	1	0	41345	1983	2013	1	1	29.9781	29.9576	29.9576	3	0	0			0						327	8578
NCKUH74	NCK	3	0	38412	1982	2013	0	2	31	30.8419	30.8419	4	0	0	1	1	1	0					319	934
CCH59	CCH	2	0	39360	1978	2013	1	2	34.7589	34.7351	34.7351	4	0	0	0	0	0	0		475	70800		219	585103
CCH60	CCH	2	0	41372	1990	2013	1	1	22.4247	22.4093	22.4093	2	0	0	0	0	0	0		132	23471		132	23471
NCKUH76	NCK	3	0	39812	1986	2013	1	1	27	26.7105	26.7105	3	0	0	1	0	0	0		725	27700		263	44400
NCKUH78	NCK	3	0	41254	1991	2013	1	1	22	22.2888	22.2888	2	0	0	1	1	0	0		235	66800		237	73500
NCKUH79	NCK	3	0	41352	1974	2013	1	1	39	38.5489	38.5489	5	0	0	1	1	0	1		410	79400		410	79400
NCKUH80	NCK	3	0	41345	1991	2013	1	1	22	22.141	22.141	2	0	0	1	0	0	1		363	91800		363	91800
NTUH234	NTU	1	0		1982	2013	1	1	31	30.5955	30.5955	4	0	0	1	0	0	1					361.368	1850000
NTUH235	NTU	1	0		1989	2013	1	1	24	23.5072	23.5072	2	1	0	1	0	0	0					362.585	28000
NCKUH81	NCK	3	0	39962	1991	2013	1	1	22	22.1821	22.1821	2	0	0	1	0	0	1		365	20100		201	38000
CCH61	CCH	2	0	38899	1977	2013	1	2	35.6575	35.6331	35.6331	5	0	1	0	1	1	0			3400		165	17672
NTUH236	NTU	1	0		1982	2013	1	1	31	30.8255	30.8255	4	0	0	1	0	0	0					824.04	1110000
CCH62	CCH	2	0	38526	1972	2013	1	2	41.2384	41.2101	41.2101	6	0	0	1	0	1	1			95900		663	2511
TYGH181	TYG	1	0	41309	1958	2013	1	2	54.4795	54.4422	54.4422	8	1	0			1						293	56326
TYGH182	TYG	1	0	41309	1978	2013	1	2	34.9863	34.9624	34.9624	4	1	0			1						486	54551
TYGH184	TYG	1	0	41309	1975	2013	1	2	37.5945	37.5688	37.5688	5	1	0			1						299	2128
FEMH118	FEM	1	0	31616	1986	2013	1	1	26.7889	26.7899	26.7899	3	0	0	0	0	0	0					73.0468	1050000
FEMH24	FEM	1	0	31957	1987	2013	1	1	25.8556	25.8563	25.8563	3	1	0	1	0	0	0					392.715	40000
TYGH185	TYG	1	0	41282	1975	2013	1	2	38.3068	38.2806	38.2806	5	1	0			1						214.8	118600
NCKUH82	NCK	3	0	40640	1965	2013	1	2	48	47.6085	47.6085	7	0	1	0		1	0		666	529		286	35600
NTUH237	NTU	1	0		1981	2013	0	0	32	32.011	32.011	4	0	0	0	0	0	0					411.232	196000
NTUH238	NTU	1	0		1986	2013	1	1	27	26.7406	26.7406	3	0	0	0	0	0	0					151.877	66800
TYGH187	TYG	1	0	41326	1979	2013	1	2	33.6548	33.6318	33.6318	4	0	0			1						405	131400
TYGH188	TYG	1	0	41312	1966	2013	1	2	46.4164	46.3847	46.3847	7	0	0			0						361	77862
CCH63	CCH	2	0	40920	1989	2013	1	1	24.1507	24.1342	24.1342	2	0	0	0	0	0	0		299	9899		235	4765
CCH64	CCH	2	0	41373	1985	2013	1	1	28.2219	28.2026	28.2026	3	0	0	1	0	0	1
NTUH239	NTU	1	0		1977	2013	1	1	36	35.7317	35.7317	5	0	0	1	0	0	0					8.541	95600
NTUH240	NTU	1	0		1972	2013	1	1	41	41.0349	41.0349	6	0	0	1	1	0	0					564.073	87400
NTUH241	NTU	1	0		1988	2013	1	1	25	24.7967	24.7967	2	1	0	1	1	0	0					251.981	22400
TYGH190	TYG	1	0	41395	1983	2013	1	1	29.7945	29.7741	29.7741	3	1	0			0						221	107300
NTUH242	NTU	1	0		1976	2013	1	1	37	36.7036	36.7036	5	0	0	0	0	0	0					416.882	197000
TYGH191	TYG	1	0	41347	1966	2013	1	2	46.6356	46.6037	46.6037	7	0	0			1						263	69045
TYGH193	TYG	1	0	41354	1980	2013	1	2	32.9041	32.8816	32.8816	4	0	0			1						447	65744
TYGH194	TYG	1	0	41309	1970	2013	1	2	42.5836	42.5544	42.5544	6	0	0			1						322	256200
TYGH196	TYG	1	0	41309	1972	2013	1	2	40.9068	40.8789	40.8789	6	0	0			1						289.2	17267
NTUH243	NTU	1	0		1949	2013	0	3	64	63.499	63.499	10	1	0	0	0	0	0					601.241	21600
TYGH199	TYG	1	0	41334	1972	2013	1	2	40.8795	40.8515	40.8515	6	1	0			1						346	5730
NTUH245	NTU	1	0		1969	2013	1	0	44	43.9754	43.9754	6	0	0	1	1	0	0					229.87	80700
NTUH246	NTU	1	0		1971	2013	1	1	42	42.308	42.308	6	0	0	1	1	0	0					166.571	36200
TYGH200	TYG	1	0	41412	1963	2013	1	1	49.4849	49.4511	49.4511	7	1	0			0						51	206100
NCKUH83	NCK	3	0	41394	1988	2013	1	1	25	24.7502	24.7502	2	0	0	1	0	0	0		322	38900		322	38900
NTUH248	NTU	1	0		1966	2013	1	0	47	46.9788	46.9788	7	0	0	1	1	0	0					613.48	>10000000
NTUH249	NTU	1	0		1962	2013	1	1	51	51.2854	51.2854	8	1	1	0	1	0						61.1436	174000
FEMH139	FEM	1	0	27396	1975	2013	1	1	38.4056	38.4011	38.4011	5	1	0	1	1	0	0					164.565	15000
NTUH250	NTU	1	0		1989	2013	1	1	24	23.5921	23.5921	2	0	0	0	0	0	0					398.112	22900000
NTUH251	NTU	1	0		1972	2013	1	1	41	40.9144	40.9144	6	0	0	0		0	0					442.742	13300
NTUH252	NTU	1	0		1970	2013	1	1	43	42.5024	42.5024	6	0	0	1	0	0	1					187.133	114000
NTUH253	NTU	1	0		1985	2013	1	1	28	28.0246	28.0246	3	1	0	1	1	0	0					296.548	24500
NTUH254	NTU	1	0		1985	2013	1	1	28	27.7153	27.7153	3	0	0	0	0	0						263.282	79100
CCH65	CCH	2	0	41271	1989	2013	1	1	24.3425	24.3258	24.3258	2	0	0	1	0	0	0		208	56561		208	56561
NTUH255	NTU	1	0		1975	2013	1	1	38	37.4593	37.4593	5	0	0	1	0	0	0					309.787	38300
CCH66	CCH	2	0	40838	1982	2013	1	1	30.9945	30.9733	30.9733	4	0	0	1	0	0	1		385	30814		307	6286
TYGH202	TYG	1	0	41214	1964	2013	1	2	49.0082	48.9747	48.9747	7	1	0			1						231.2	130300
TYGH203	TYG	1	0	41428	1989	2013	1	1	23.4493	23.4333	23.4333	2	1	0			0						159	243231
NTUH256	NTU	1	0		1996	2013	1	1	17	17.024	17.024	1	0	0	0	1	0	0					640.332	18800
CCH67	CCH	2	0	41395	1992	2013	1	1	20.7123	20.6982	20.6982	2	0	0	1	0	0	0		177	282331		177	282331
NTUH257	NTU	1	0		1961	2013	1	0	52	51.8056	51.8056	8	0	0	1	1	0	0					30.888	845000
TYGH205	TYG	1	0	41401	1988	2013	1	1	25.0548	25.0376	25.0376	3	0	0			0						41	2075000
NTUH258	NTU	1	0		1982	2013	1	1	31	30.8172	30.8172	4	0	0	0	0	0	1					434.617	58700
NTUH259	NTU	1	0		1978	2013	1	1	35	34.6639	34.6639	4	0	0	0	0	0	0					208.425	64800
NTUH260	NTU	1	0		1975	2013	1	1	38	38.2971	38.2971	5	1	0	1	1	0	0					356.819	23300
TYGH206	TYG	1	0	41395	1974	2013	0	2	39.0904	39.0637	39.0637	5	0	0			1						198	148800
TYGH207	TYG	1	0	41429	1982	2013	1	1	30.7726	30.7515	30.7515	4	1	1			0						999	7154
TCVGH15	TCV	2	0	2013/2	1985	2013	1	1	27.8521	27.833	27.833	3	1	0	1	0	0	1					40	860000
NTUH261	NTU	1	0		1980	2013	1	1	33	32.7803	32.7803	4	0	0	1	0	0	1					165.139	6380000
NTUH262	NTU	1	0		1990	2013	1	1	23	22.8665	22.8665	2	0	0	0	0	0	0					40.8672	1190000
CCH68	CCH	2	0	41438	1991	2013	1	1	21.6904	21.6756	21.6756	2	0	0	1	0	0	0		20	472760		20	472760
NTUH263	NTU	1	0		1978	2013	1	1	35	34.7899	34.7899	4	0	0	1	0	0	0					383.057	76400
NTUH264	NTU	1	0		1965	2013	1	1	48	48.0082	48.0082	7	0	0	1	1	0	0					586.88	12700
NTUH265	NTU	1	0		1990	2013	1	1	23	23.1102	23.1102	2	0	0	0	0	0	1					665.434	35300
TYGH208	TYG	1	0	41338	1957	2013	1	2	55.5863	55.5483	55.5483	9	0	1			1						359	17447
TYGH210	TYG	1	0	41418	1991	2013	1	1	22.4219	22.4066	22.4066	2	1	0			0						253	96644
TYGH211	TYG	1	0	41409	1981	2013	1	1	31.8932	31.8713	31.8713	4	0	0			0						16	148700
NTUH266	NTU	1	0		1989	2013	1	1	24	23.8522	23.8522	2	0	0	1	0	0	1					334.022	43400
NTUH267	NTU	1	0		1982	2013	1	1	31	31.1622	31.1622	4	0	0	1	0	0	0					504.3	170000
NTUH268	NTU	1	0		1990	2013	1	1	23	23.1923	23.1923	2	0	0	0	0	0	0					393.94	12300
FEMH61	FEM	1	0	30192	1982	2013	1	0	30.8	30.8008	30.8008	4	1	0	0	0	1	0					278.546	46400
TCVGH16	TCV	2	0	2013/6	1966	2013	1	0	47.1096	47.0773	47.0773	7	1	0	0	1	0	0		8	152000		8	152000
TYGH213	TYG	1	0	41309	1980	2013	1	2	32.7726	32.7502	32.7502	4	0	0			1						313.9	46581
NTUH269	NTU	1	0		1981	2013	1	1	32	32.0137	32.0137	4	0	0	1	0	0	0					623.717	59000
CM52	CM	3	0	2013/4/11	1958	2013	1	1	55	55.3402	55.3402	9	0	1	0	0	0	0		231	1229474		192	1589833
CM58	CM	3	0	2013/5/22	1978	2013	0	0	35	34.6502	34.6502	4	1	0	0	0	0	0		260	162
NCKUH84	NCK	3	0	41157	1989	2013	1	1	24	23.5592	23.5592	2	0	0	0		0	0		451	9330		306	3230
NTUH270	NTU	1	0		1984	2013	1	1	29	28.9966	28.9966	3	1	0	0		0	0					41.958	463000
NTUH271	NTU	1	0		1980	2013	1	1	33	33.1225	33.1225	4	0	0	0	0	0	0					639.014	23000
TCVGH17	TCV	2	0	41438	1973	2013	0	0	39.8685	39.8412	39.8412	5	0	0	1	1	0	0		182	26900		182	26900
TCVGH8	TCV	2	0	41288	1983	2013	1	1	29.8877	29.8672	29.8672	3	0	0	1	0	0	0		355	102000		324	32300
NCKUH85	NCK	3	0	38348	1967	2013	0	2	46	45.6646	45.6646	7	1	1	0		1	0					120	33200
NTUH272	NTU	1	0		1989	2013	1	1	24	23.5181	23.5181	2	0	1	0	0	0	0					238.392	80000
TYGH214	TYG	1	0	41439	1985	2013	1	1	28.1534	28.1342	28.1342	3	0	0			0						32	55289
TYGH215	TYG	1	0	41124	1980	2013	0	2	33.4411	33.4182	33.4182	4	0	0			1						315.4	6756
CCH69	CCH	2	0	40805	1993	2013	1	1	19.4932	19.4798	19.4798	1	0	0	0	0	0	0		281	5756505		194	33127
FEMH20	FEM	1	0	29643	1981	2013	1	1	32.3306	32.3258	32.3258	4	0	0	1	1	0	1					204.31	10000000
FEMH290	FEM	1	0	31565	1986	2013	1	1	27.0639	27.0637	27.0637	3	0	0	1	0	0	0					433.551	88100
FEMH291	FEM	1	0	27953	1976	2013	1	1	36.9528	36.9528	36.9528	5	0	0	1	1	0	0					227.543	110000
NCKUH86	NCK	3	0	41438	1983	2013	1	1	30	30.256	30.256	4	0	0	1	1	0	0		20	35200		20	352000
NTUH273	NTU	1	0		1991	2013	1	1	22	21.5524	21.5524	2	0	0	1	0	0	0					270.135	353000
NTUH274	NTU	1	0		1991	2013	1	1	22	22.2724	22.2724	2	0	0	1	0	0	0					329.472	59400
NTUH275	NTU	1	0		1990	2013	1	1	23	22.5462	22.5462	2	0	0	1	0	0	0					592.763	22300
CCH70	CCH	2	0	38899	1959	2013	1	2	53.7014	53.6646	53.6646	8	1	0	1	0	1	0		281	22900		190	530541
NTUH276	NTU	1	0		1983	2013	1	1	30	30.2149	30.2149	4	0	0	1	0	0	0					391.272	44600
NTUH277	NTU	1	0		1974	2013	1	1	39	39.2361	39.2361	5	1	0	1	1	0	1					258.21	17700
TYGH218	TYG	1	0	41148	1973	2013	0	2	40.3288	40.3012	40.3012	6	0	0			1						115.4	147100
NTUH278	NTU	1	0		1989	2013	1	1	24	24.293	24.293	2	0	0	0	0	0	0					91.8148	138000
NTUH279	NTU	1	0		1989	2013	1	1	24	24.1643	24.1643	2	0	0	1	0	0	0					33.9295	303000
NTUH280	NTU	1	0		1989	2013	1	1	24	23.7153	23.7153	2	0	0	0	0	0						2.166	208000
TYGH220	TYG	1	0	41395	1968	2013	0	0	45.274	45.243	45.243	7	1	0			0						269	2457
TYGH221	TYG	1	0	41430	1981	2013	1	2	32.463	32.4408	32.4408	4	1	0			1						192	10274
CYCH17	CYC	3	0	41439	1986	2013	0	0	27	26.9624	26.9624	3	1	0	0	0	0			212	20200		212	20200
TYGH222	TYG	1	0	41375	1976	2013	1	2	36.6767	36.6516	36.6516	5	0	0			1						328	57774
CCH71	CCH	2	0	39630	1954	2013	1	2	58.5671	58.527	58.527	9	1	0	1	0	1	0		178	52862		39	391
CM62	CM	3	0	2013/6/14	1981	2013	1	1	32	31.6797	31.6797	4	0	0	0	0	0	0		164	53
FEMH40	FEM	1	0	32434	1988	2013	1	1	24.7056	24.7036	24.7036	2	0	0	0	0	0	0					448.699	73500
CCH72	CCH	2	0	40651	1988	2013	1	1	24.8082	24.7912	24.7912	2	0	0	1	0	0	0		200	58437		315	9001
CCH73	CCH	2	0	41444	1978	2013	1	1	35.0767	35.0527	35.0527	5	0	1	0	1	0	0		68	1642195			1381
CM23	CM	3	0	2012/7/12	1981	2013	1	1	32	31.7536	31.7536	4	0	0	0	0	0	1		437	122520		230	375545
NTUH283	NTU	1	0		1984	2013	1	1	29	28.5914	28.5914	3	0	0	1	0	0	1					338.224	268000
CM61	CM	3	0	2013/5/24	1987	2013	1	1	26	25.9822	25.9822	3	0	0	0	0	0	0		223	13869		223	13869
CM63	CM	3	0	2013/6/24	1982	2013	1	1	31	31.0308	31.0308	4	0	0	0	0	0	0		243	35043		243	35043
NTUH285	NTU	1	0		1965	2013	1	2	48	48.3176	48.3176	7	1	1	0	1	1	0					177.887	17500
TYGH223	TYG	1	0	41452	1980	2013	1	1	32.6356	32.6133	32.6133	4	0	0			0						240	494200
NTUH286	NTU	1	0		1982	2013	1	1	31	30.8227	30.8227	4	0	0	1	0	0	0					677.736	143000
TCVGH18	TCV	2	0	41450	1978	2013	1	1	34.9205	34.8966	34.8966	4	0	0	1	0	0	0		91	35300		91	35300
NTUH287	NTU	1	0		1991	2013	1	1	22	21.8535	21.8535	2	0	0	1	0	0	1					265.095	313000
NTUH288	NTU	1	0		1971	2013	1	1	42	41.5825	41.5825	6	1	0	1	0	0	0					423.225	23700
CM64	CM	3	0	2013/5/30	1989	2013	1	1	24	24.3833	24.3833	2	0	0	0	0	0	0		468	409
FEMH3	FEM	1	0	33090	1990	2013	1	1	22.9278	22.9268	22.9268	2	0	0	0	0	0	0					326.293	179000
NTUH289	NTU	1	0		1988	2013	1	1	25	25.2758	25.2758	3	0	0	1	0	0	0					329.386	790000
NTUH290	NTU	1	0		1981	2013	1	1	32	31.7645	31.7645	4	0	0	1	0	0	0					176.088	17600
TYGH224	TYG	1	0	41449	1983	2013	1	2	29.7014	29.681	29.681	3	0	0			1						115	42694
TYGH225	TYG	1	0	41220	1974	2013	1	2	39.4192	39.3922	39.3922	5	0	1			1						321.8	194000
CM65	CM	3	0	2013/6/14	1989	2013	1	1	24	24.1889	24.1889	2	0	1	0	0	0	1		433	197
NTUH291	NTU	1	0		1978	2013	1	2	35	35.2252	35.2252	5	0	0	1	0	0	1					464.35	4820
NTUH292	NTU	1	0		1977	2013	1	1	36	35.7043	35.7043	5	0	0	1	1	0						30.0328	388000
TYGH226	TYG	1	0	41458	1981	2013	1	1	31.5507	31.5291	31.5291	4	1	0			0						200	1368000
CM69	CM	3	0	2013/6/28	1984	2013	1	1	29	28.8925	28.8925	3	0	0	0	0	0	0		73	259725
NTUH293	NTU	1	0		1987	2013	1	1	26	26.486	26.486	3	0	0	0	1	0	0					289.639	56700
NTUH294	NTU	1	0		1989	2013	1	1	24	23.6687	23.6687	2	0	0	1	0	0	0					299.754	66200
TYGH227	TYG	1	0	41458	1978	2013	0	2	34.9096	34.8857	34.8857	4	0	0			1						142	416400
TYGH228	TYG	1	0	41459	1962	2013	1	2	51.3808	51.3457	51.3457	8	0	0			1						150	9025
CCH74	CCH	2	0	41367	1982	2013	1	3	30.9315	30.9103	30.9103	4	1	0	1	0	0	0		16	420198		16	420198
CCH75	CCH	2	0	39264	1974	2013	1	2	39.4685	39.4415	39.4415	5	0	0	0	0	1	0		298	1878		184	292
CYCH42	CYC	3	0	41431	1976	2013	1	0	39	36.8953	36.8953	5	1	0	1	1	0	0					115	191000
CCH76	CCH	2	0	38899	1960	2013	1	2	53.1808	53.1444	53.1444	8	1	1	0	1	1	0		283	2302		283	2302
NTUH298	NTU	1	0		1984	2013	1	1	29	29.024	29.024	3	0	0	1	0	0	1					235.326	76600
NTUH299	NTU	1	0		1970	2013	1	0	43	42.6913	42.6913	6	0	0	0	0	0	0					40.2318	190000
CCH77	CCH	2	0	38899	1965	2013	0	2	47.5808	47.5483	47.5483	7	0	0	0	0	1	0		402	1524		402	1524
CM103	CM	3	0	41426	1967	2013	1	2	47	46.4285	46.4285	7	0	0	0	0	1	0		114	508423		114	508423
NTUH301	NTU	1	0		1991	2013	1	1	22	22.1574	22.1574	2	0	0	0	0	0	0					15.4808	1340000
NTUH303	NTU	1	0		1980	2013	0	0	33	32.9856	32.9856	4	0	0	1	0	0	0					192.326	7750
NTUH304	NTU	1	0		1989	2013	1	1	24	24.282	24.282	2	0	0	1	1	0	0					341.653	70000
NTUH305	NTU	1	0		1983	2013	1	1	30	30.4613	30.4613	4	0	0	1	0	0	0					286.11	8090
NTUH306	NTU	1	0		1973	2013	1	1	40	39.5838	39.5838	5	0	0	0	1	0	0					194.296	17300
NTUH307	NTU	1	0		1992	2013	1	1	21	21.4346	21.4346	2	0	0	0	0	0	0					374.652	3660
TYGH230	TYG	1	0	41466	1967	2013	1	1	46.2466	46.2149	46.2149	7	0	0			0						12	226900
CCH78	CCH	2	0	38534	1980	2013	1	2	32.9178	32.8953	32.8953	4	0	1	0	0	1	0
CCH79	CCH	2	0	41449	1952	2013	1	0	61.3425	61.3005	61.3005	10	1	0	1	1	0	0		88	487820		88	1860
CCH80	CCH	2	0	41451	1984	2013	1	1	28.8932	28.8734	28.8734	3	0	0	1	0	0	0		264	56505		264	56505
NCKUH89	NCK	3	0	41091	1990	2013	1	0	23	23.3785	23.3785	2	0	0	1	1	0	0					131	29500
NTUH308	NTU	1	0		1985	2013	1	1	28	27.5756	27.5756	3	0	0	1	0	0	0					146.88	395000
NTUH310	NTU	1	0		1987	2013	1	1	26	26.2368	26.2368	3	0	0	1	0	0	0					288.832	13800
NTUH311	NTU	1	0		1994	2013	1	1	19	19.3676	19.3676	1	0	0	0	0	0	0					371.956	43500
TYGH231	TYG	1	0	41478	1978	2013	1	1	34.7973	34.7734	34.7734	4	1	0			0						35	1974000
TYGH232	TYG	1	0	41456	1991	2013	1	1	22.389	22.3737	22.3737	2	0	0			0						213	19700
CCH81	CCH	2	0	41450	1989	2013	1	1	24.0384	24.0219	24.0219	2	0	0	0	0	0	0			338		195	78979
NCKUH90	NCK	3	0	41464	1989	2013	1	1	24	24.5257	24.5257	2	1	0	1	1	0	0		62	8480000		62	8480000
TYGH235	TYG	1	0	41456	1989	2013	1	1	23.989	23.9726	23.9726	2	1	0			0						286	52600
FEMH25	FEM	1	0	30242	1982	2013	1	1	30.7833	30.7817	30.7817	4	0	0	1	0	0	0					204.854	60300
FEMH252	FEM	1	0	29693	1981	2013	1	1	32.2861	32.2847	32.2847	4	0	1	0	1	0	1					279.635	285000
FEMH259	FEM	1	0	30633	1983	2013	1	1	29.7139	29.7112	29.7112	3	0	0	1	0	0	1					313.046	44200
FEMH41	FEM	1	0	26966	1973	2013	1	1	39.7528	39.7509	39.7509	5	1	0	1	0	0	0					275.373	65500
NTUH313	NTU	1	0		1978	2013	1	1	35	35.2252	35.2252	5	0	0	1	0	0	0					204.553	13700
TYGH236	TYG	1	0	41473	1990	2013	1	1	23.4356	23.4196	23.4196	2	0	0			0						140	651400
CM66	CM	3	0	2013/6/14	1988	2013	1	1	25	25.2183	25.2183	3	0	0	0	0	0	1		249	449271
CM67	CM	3	0	2013/7/3	1990	2013	1	1	23	22.6229	22.6229	2	0	0	0	0	0	0		165	202702
CM68	CM	3	0	2013/7/8	1993	2013	1	1	20	19.8741	19.8741	1	0	0	0	0	0	0		286	112026
NTUH314	NTU	1	0		1984	2013	1	1	29	28.7091	28.7091	3	0	0	1	0	0	0					484.029	7630
TYGH238	TYG	1	0	41487	1986	2013	0	2	26.6411	26.6229	26.6229	3	0	0			1						419	17146
TYGH239	TYG	1	0	41486	1990	2013	1	1	22.6685	22.653	22.653	2	0	0			0						460	34915
TYGH242	TYG	1	0	41429	1985	2013	1	1	28.1973	28.178	28.178	3	0	0			0						283	30648
NCKUH91	NCK	3	0	41457	1966	2013	1	1	47	47.1321	47.1321	7	1	0	1	1		0		359	72000		359	72000
NTUH316	NTU	1	0		1964	2013	1	1	49	48.6899	48.6899	7	0	0	1	0	0	0					35.1102	43500
NTUH317	NTU	1	0		1971	2013	1	1	42	42.1054	42.1054	6	0	0	0	0	0	0					37.03	714000
CYCH39	CYC	3	0	41458	1990	2013	1	1	23	23.2827	23.2827	2	1	0	0	0	0						24.6	17600
TYGH244	TYG	1	0	41472	1971	2013	1	2	42.0164	41.9877	41.9877	6	0	0			1						537	86440
TYGH245	TYG	1	0	41470	1962	2013	1	2	51.0055	50.9706	50.9706	8	0	0			1						317	14133
NCKUH92	NCK	3	0	41331	1990	2013	1	1	23	23.0609	23.0609	2	0	0	1	0	0	1		370	3840000		286	126000
NTUH319	NTU	1	0		1993	2013	1	1	20	19.8248	19.8248	1	0	0	0	0	1	0					484.055	17700
TYGH247	TYG	1	0	41466	1990	2013	1	1	23.0767	23.0609	23.0609	2	0	0			0						170	149900
NCKUH93	NCK	3	0	41452	1991	2013	1	1	22	21.9001	21.9001	2	0	0	0	0	0	0		23	8040000		23	8040000
TYGH248	TYG	1	0	41460	1959	2013	0	2	54.2082	54.1711	54.1711	8	0	0			1						291	76695
TYGH249	TYG	1	0	41492	1981	2013	1	1	32.5836	32.5613	32.5613	4	1	1			0						188	21058
NCKUH94	NCK	3	0	39363	1980	2013	1	1	33	33.1335	33.1335	4	0	0	1	0	0	0		151	59600		151	59600
CCH82	CCH	2	0	41479	1990	2013	1	1	23.1781	23.1622	23.1622	2	0	0	1	0	0	1		329	140921		329	140921
CCH83	CCH	2	0	39264	1963	2013	1	0	49.8658	49.8316	49.8316	7	1	0	1	0	1	0		85	38500		85	38500
NCKUH95	NCK	3	0	41464	1981	2013	1	1	32	32.5421	32.5421	4	0	0	1	0	0	0		273	163000		273	163000
NCKUH96	NCK	3	0	41478	1986	2013	1	0	27	27.0089	27.0089	3	0	1	0		0	1		276	36500		276	36500
CYCH18	CYC	3	0	41467	1979	2013	1	0	34	33.6263	33.6263	4	0	0	1	0	0	1		305	50400		305	50400
NCKUH97	NCK	3	0	39462	1987	2013	1	1	26	25.8864	25.8864	3	0	0	0	0	0	0		330	99700		332	9670
TYGH251	TYG	1	0	41472	1991	2013	1	1	22.0493	22.0342	22.0342	2	1	0			1						283	69026
TYGH252	TYG	1	0	41484	1993	2013	1	1	20.2055	20.1916	20.1916	2	1	0			0						66	1207000
TYGH253	TYG	1	0	41500	1993	2013	1	1	20.5836	20.5695	20.5695	2	1	0			0						381	110000
TYGH254	TYG	1	0	41493	1987	2013	1	1	26.2932	26.2752	26.2752	3	1	0			0						288	103100
TYGH255	TYG	1	0	41493	1984	2013	1	1	28.6767	28.6571	28.6571	3	0	0			0						190	81560
NTUH323	NTU	1	0		1987	2013	1	1	26	25.807	25.807	3	0	0	0	0	0	1					287.812	58900
NTUH324	NTU	1	0		1964	2013	1	1	49	49.024	49.024	7	1	1	0	1	0	0					94.094	139000
NTUH325	NTU	1	0		1982	2013	1	1	31	31.5729	31.5729	4	0	0	0	1	0	0					42.5565	135000
FEMH288	FEM	1	0	31150	1985	2013	1	1	28.3417	28.3422	28.3422	3	0	0	0	0	0	0					46.1952	386000
NTUH327	NTU	1	0		1983	2013	1	1	30	30.5982	30.5982	4	0	0	0	0	0	0					17.1306	581000
NTUH328	NTU	1	0		1991	2013	1	1	22	22.5873	22.5873	2	0	0	1	0	0	0					269.04	9160000
NTUH329	NTU	1	0		1974	2013	1	1	39	39.3402	39.3402	5	0	0	1	0	0	1					521.283	39100
NTUH330	NTU	1	0		1973	2013	1	1	40	40.2163	40.2163	6	0	0	1	1	0	0					10.472	2830000
NTUH331	NTU	1	0		1981	2013	1	1	32	32.219	32.219	4	0	0	1	1	0	0					258.539	93100
CM46	CM	3	0	2013/2/22	1987	2013	1	1	26	26.5736	26.5736	3	0	0	0	0	0	0		238	655477		193	26033
TYGH257	TYG	1	0	41395	1994	2013	1	1	18.663	18.6502	18.6502	1	0	0			0						287	28911
TYGH258	TYG	1	0	41480	1982	2013	1	3	31.3863	31.3648	31.3648	4	0	0			0						277	8925
CM51	CM	3	0	2013/3/29	1988	2013	1	1	25	25.1745	25.1745	3	0	0	1	0	0	0		134	34580		147	97327
CM8	CM	3	0	2011/6/15	1980	2013	1	1	33	33.3908	33.3908	4	0	0	0	0	0	1		419	13800		315	110886
NCKUH98	NCK	3	0	41465	1941	2013	1	0	72	72.1725	72.1725	10	1	0	1	1	0	0		402	26400		402	26400
NTUH332	NTU	1	0		1986	2013	1	1	27	27.3183	27.3183	3	0	0	0	0	0	1					235.224	8670
NTUH333	NTU	1	0		1982	2013	1	1	31	30.7844	30.7844	4	0	0	1	1	0	0					36.6	>10000000
TYGH260	TYG	1	0	41470	1966	2013	0	2	47.2384	47.206	47.206	7	0	0			1						338	198000
CCH84	CCH	2	0	41479	1982	2013	1	1	31.2658	31.2444	31.2444	4	0	0	1	0	0	0		51	1295435		51	1295435
NCKUH100	NCK	3	0	40238	1987	2013	1	1	26	25.9247	25.9247	3	0	0	1	1	0	1					188	99600
TYGH261	TYG	1	0	41500	1975	2013	1	1	38.0822	38.0561	38.0561	5	0	0			0						401	111500
CCH85	CCH	2	0	41473	1985	2013	1	1	27.8986	27.8795	27.8795	3	1	0	1	0	0	0		64	560859		64	560859
FEMH119	FEM	1	0	28897	1979	2013	1	1	34.5444	34.5407	34.5407	4	0	0	1	1	0	0					22.3533	37800
FEMH149	FEM	1	0	25800	1970	2013	1	1	43.0194	43.0198	43.0198	6	1	0	0	0	0	1					307.477	11600
CM2	CM	3	0	2010/9/20	1986	2013	1	1	27	27.6304	27.6304	3	0	1	0	0	1	0		537	9330
CM50	CM	3	0	2013/3/29	1986	2013	1	1	27	26.9213	26.9213	3	0	0	0	0	0	0		336	41621		293	42118
FEMH86	FEM	1	0	33736	1992	2013	1	1	21.2944	21.295	21.295	2	0	1	0	0	0	0					16.6129	467000
NCKUH101	NCK	3	0	40786	1988	2013	1	1	25	24.9582	24.9582	2	0	0	0	0	0	0		434	2020000		181	295000
NCKUH102	NCK	3	0	41066	1965	2013	1	1	48	47.989	47.989	7	1	1	0	0	0	0		420	258000		386	131000
NTUH335	NTU	1	0		1983	2013	1	0	30	30.4887	30.4887	4	0	1	0	1	0	0					146.454	8290
CM70	CM	3	0	2005/6/27	1967	2013	0	0	37	45.6756	45.6756	7	0	0	0	0	0	0		539.2	400		111	17794
NTUH336	NTU	1	0		1970	2013	1	0	43	42.705	42.705	6	1	0	0	1	0	0					240.332	90700
NTUH337	NTU	1	0		1988	2013	1	1	25	25.1472	25.1472	3	0	0	0	0	0	0					432.638	175000
NTUH339	NTU	1	0		1987	2013	1	1	26	26.1246	26.1246	3	0	0	1	0	0	0					239.803	31510
NTUH340	NTU	1	0		1964	2013	1	1	49	49.0048	49.0048	7	0	0	1	1	0	0					498.96	158000
TYGH263	TYG	1	0	41516	1963	2013	0	2	50.274	50.2396	50.2396	8	1	0			1						152	1400
TYGH264	TYG	1	0	41312	1977	2013	1	2	36.3699	36.345	36.345	5	1	0			1						167.5	2027
TYGH265	TYG	1	0	41486	1972	2013	1	1	40.9945	40.9665	40.9665	6	0	0			0						258	44323
TYGH266	TYG	1	0	41426	1978	2013	1	2	35.4603	35.436	35.436	5	0	0			1						230	3500
TYGH268	TYG	1	0	41491	1966	2013	1	2	47.6027	47.5702	47.5702	7	0	0			1						275	47827
CCH86	CCH	2	0	41492	1981	2013	1	1	32.474	32.4517	32.4517	4	1	1	0	1	0	0		13	215282		13	215282
FEMH171	FEM	1	0	33171	1990	2013	1	1	22.8556	22.8583	22.8583	2	0	0	1	1	0	1					309.969	35000
NTUH341	NTU	1	0		1974	2013	1	1	39	39.0609	39.0609	5	0	0	1	1	0	0					303.685	32400
TYGH269	TYG	1	0	41508	1990	2013	1	1	23.1178	23.102	23.102	2	0	0			0						553	58537
CCH87	CCH	2	0	38899	1961	2013	1	2	52.5753	52.5394	52.5394	8	1	0	0	1	1	1		505	41300		36	467648
TYGH270	TYG	1	0	41478	1990	2013	1	1	23.2712	23.2553	23.2553	2	0	0			0						2	4933000
CCH88	CCH	2	0	41221	1960	2013	0	0	53.4219	53.3854	53.3854	8	1	0	1	1	0	0		605	7202		242	20009
CCH89	CCH	2	0	38899	1959	2013	1	2	54.7123	54.6749	54.6749	8	0	0	1	1	1	1		456	>750000		91	195386
CCH90	CCH	2	0	40725	1957	2013	1	3	55.9425	55.9042	55.9042	9	1	0	1	1	0	0		69	160941		69	160941
NTUH342	NTU	1	0		1976	2013	1	1	37	37.1636	37.1636	5	1	0	1	1	0	0					532.688	58800
TCVGH21	TCV	2	0	41487	1983	2013	1	1	30.1973	30.1766	30.1766	4	0	0	1	0	0	1		678	204000		678	204000
TYGH271	TYG	1	0	41519	1967	2013	0	2	46.3205	46.2888	46.2888	7	0	0			1						120	3168
NTUH345	NTU	1	0		1983	2013	1	1	30	30.3737	30.3737	4	1	0	1	0	0	0					354.632	124000
NTUH346	NTU	1	0		1983	2013	1	1	30	30.5298	30.5298	4	0	1	0	1	0	0					482.315	20300
CCH91	CCH	2	0	39995	1981	2013	1	2	32.1945	32.1725	32.1725	4	0	0	1	1	1	0		413	18637		413	18637
FEMH11	FEM	1	0	33406	1991	2013	1	1	22.2306	22.2341	22.2341	2	0	0	0	0	1	0					203.391	113000
FEMH5	FEM	1	0	31824	1987	2013	1	1	26.5667	26.5654	26.5654	3	0	0	0	1	0	0					14.6475	298000
NCKUH103	NCK	3	0	41400	1991	2013	1	1	22	22.0178	22.0178	2	0	0	0	0	0	0		302	20000		318	24000
NCKUH104	NCK	3	0	38215	1974	2013	1	2	39	38.8392	38.8392	5	1	0	1	1	1	0					53	2170000
FEMH10	FEM	1	0	30936	1984	2013	1	1	29	28.9993	28.9993	3	0	0	1	0	0	0					205.598	26800
FEMH223	FEM	1	0	30076	1982	2013	1	1	31.35	31.3539	31.3539	4	0	1	0	1	0	1					436	165000
NCKUH106	NCK	3	0	41244	1982	2013	1	1	31	31.3539	31.3539	4	0	1	0	1	0	1		444	165000		444	10200
TYGH272	TYG	1	0	41395	1982	2013	1	1	31.011	30.9897	30.9897	4	0	0			0						93	92029
FEMH29	FEM	1	0	31945	1987	2013	1	1	26.2389	26.2423	26.2423	3	0	0	0	0	0	0					242.954	6330
NTUH347	NTU	1	0		1982	2013	1	1	31	31.614	31.614	4	0	0	1	0	0	0					312.741	109000
TYGH274	TYG	1	0	41495	1988	2013	1	1	24.8575	24.8405	24.8405	2	1	0			0						309	209500
TYGH275	TYG	1	0	41505	1979	2013	1	2	34.7041	34.6804	34.6804	4	0	0			1						261	92678
TYGH276	TYG	1	0	41505	1973	2013	1	2	40.2384	40.2108	40.2108	6	0	0			1						190	32380
TYGH277	TYG	1	0	41301	1979	2013	1	2	34.5753	34.5517	34.5517	4	0	0			0						523.4	12288
TYGH278	TYG	1	0	41505	1968	2013	1	2	44.789	44.7584	44.7584	6	0	0			1						419	9400
FEMH120	FEM	1	0	31624	1986	2013	1	1	27.1306	27.1321	27.1321	3	0	0	1	0	0	0					18.685	1070000
FEMH209	FEM	1	0	31995	1987	2013	1	1	26.1139	26.1164	26.1164	3	0	0	1		0	1					197.992	104000
NCKUH107	NCK	3	0	41114	1983	2013	1	1	30	29.796	29.796	3	0	0	1	0	0	0		363	195000		3	232000
TYGH279	TYG	1	0	41527	1974	2013	0	2	39.1068	39.0801	39.0801	5	0	1			1						307	3544
TYGH281	TYG	1	0	41518	1968	2013	1	2	45.3233	45.2923	45.2923	7	1	1			1						133	30486
NCKUH108	NCK	3	0	41114	1989	2013	1	1	24	24.4627	24.4627	2	0	0	1	0	0	1		327	33100		355	30200
TYGH282	TYG	1	0	41528	1965	2013	1	2	48.1781	48.1451	48.1451	7	0	0			1						121	858000
FEMH74	FEM	1	0	31925	1987	2013	1	1	26.3111	26.3162	26.3162	3	0	0	1	0	0	0					163.968	83600
NTUH349	NTU	1	0		1987	2013	1	1	26	25.7495	25.7495	3	0	0	1	0	0	0					337.99	32200
TYGH284	TYG	1	0	41537	1979	2013	1	1	34.5644	34.5407	34.5407	4	1	0			0						314	21590
CCH92	CCH	2	0	39576	1986	2013	1	1	26.9425	26.924	26.924	3	0	0	0	0	0	1		487	109000		112	71567
FEMH113	FEM	1	0	29060	1979	2013	1	1	34.1667	34.1711	34.1711	4	0	0	1	0	0	0					36.48	712000
TYGH285	TYG	1	0	41414	1969	2013	1	2	43.9863	43.9562	43.9562	6	1	0			1						288	3458
TYGH286	TYG	1	0	41457	1980	2013	1	2	33.3534	33.3306	33.3306	4	0	0			1						373	1289
TYGH287	TYG	1	0	41512	1986	2013	1	3	27.0384	27.0198	27.0198	3	0	0			0						173	9068
CM19	CM	3	0	2012/5/2	1981	2013	1	1	32	32.3477	32.3477	4	0	0	0	0	0	1		491	3746		275	130788
NCKUH109	NCK	3	0	41519	1980	2013	1	0	33	32.9391	32.9391	4	0	0	1	1	0	1		211	53800		211	53800
NTUH350	NTU	1	0		1993	2013	1	1	20	20.449	20.449	2	0	0	1	0	0	0					339.788	50400
NTUH352	NTU	1	0		1990	2013	1	1	23	23.5729	23.5729	2	0	0	1	0	0	0					387.49	19500
TYGH289	TYG	1	0	41491	1988	2013	1	1	25.7507	25.7331	25.7331	3	0	0			0						439	54487
NCKUH110	NCK	3	0	41253	1989	2013	1	1	24	24.1862	24.1862	2	0	0	0	0	0	1		186	145000		186	145000
NTUH353	NTU	1	0		1989	2013	1	1	24	24.0684	24.0684	2	0	0	1	0	0	0					336.134	104000
NCKUH112	NCK	3	0	41471	1992	2013	1	1	21	21.6016	21.6016	2	0	0	1	0	0	0		311	608000		365	759000
CCH93	CCH	2	0	38899	1984	2013	1	2	29.1699	29.1499	29.1499	3	1	0	0	0	1	0		422	2320		124	1397022
CM72	CM	3	0	2013/8/1	1987	2013	1	1	26	26.5216	26.5216	3	0	0	0	0	0	0		215	572		215	572
NTUH355	NTU	1	0		1988	2013	1	1	25	25.0568	25.0568	3	0	0	1	0	0	0					307.32	253000
NTUH356	NTU	1	0		1984	2013	1	1	29	29.0048	29.0048	3	1	0	1	0	0	0					302.308	35500
TSGH124	TSG	1	0	2013/6/27	1986	2013	1	1	27	27.0144	27.0144	3	0	0	0	0	0	0		371	12100		371	12100
TYGH290	TYG	1	0	41513	1989	2013	1	1	24.211	24.1944	24.1944	2	0	0			0						364	10426
TYGH291	TYG	1	0	41543	1980	2013	1	1	32.9397	32.9172	32.9172	4	0	0			0						54	1586000
CM7	CM	3	0	2011/6/1	1988	2013	1	1	25	25.1937	25.1937	3	0	0	0	0	0	0		525	56600		174	28906
NTUH358	NTU	1	0		1976	2013	1	1	37	36.7584	36.7584	5	1	0	1	0	0	0					549.001	17000
TYGH292	TYG	1	0	41542	1977	2013	1	1	35.8904	35.8658	35.8658	5	0	1			0						8	726700
CCH94	CCH	2	0	41409	1969	2013	1	0	44.7205	44.6899	44.6899	6	1	0	1	0	0	0		356	118494		405	213796
FEMH30	FEM	1	0	31366	1985	2013	1	1	27.8833	27.8823	27.8823	3	0	0	1	0	0	1					105.427	127000
NTUH359	NTU	1	0		1981	2013	1	1	32	32.0329	32.0329	4	0	1	0	1	0	0					276.168	6290
CM4	CM	3	0		1973	2013	1	1	40	40.742	40.742	6	0	0	1	0	0	1		530	61200		250	45493
CYCH12	CYC	3	0	41456	1982	2013	1	1	31	31.4908	31.4908	4	0	0	0	1	0	0		119	442000		119	442000
NTUH360	NTU	1	0		1983	2013	1	1	30	30.3025	30.3025	4	0	0	1	0	0	0					56.52	86400
NTUH361	NTU	1	0		1982	2013	1	1	31	30.9678	30.9678	4	0	0	1	0	0	1					213.408	37500
NTUH362	NTU	1	0		1985	2013	1	1	28	28.4819	28.4819	3	0	0	1	0	0	1					594.093	10900
CCH95	CCH	2	0	39370	1976	2013	1	2	37.2082	37.1828	37.1828	5	0	1	0	0	1	0		486	476		165	1834
NTUH363	NTU	1	0		1972	2013	1	0	41	40.7912	40.7912	6	0	1	0	0	0	1					27.742	152000
FEMH22	FEM	1	0	32787	1989	2013	1	1	24.0056	24.0055	24.0055	2	0	0	1	0	0	0					510.163	158000
FEMH152	FEM	1	0	32184	1988	2013	1	1	25.6611	25.6591	25.6591	3	0	0	0	0	0	1					311.197	41600
NCKUH114	NCK	3	0	41432	1991	2013	1	1	22	22.59	22.59	2	0	0	1	0	0	0					296	40700
NTUH364	NTU	1	0		1990	2013	1	1	23	22.8364	22.8364	2	0	0	0	0	0	0					237.857	25200
TYGH295	TYG	1	0	41432	1987	2013	1	1	25.9397	25.922	25.922	3	0	0			0						336	19950
TYGH296	TYG	1	0	41537	1985	2013	1	1	27.9945	27.9754	27.9754	3	0	0			0						624	263900
CCH96	CCH	2	0	38534	1980	2013	0	2	33.6164	33.5934	33.5934	4	0	1	0	1	1	0
CCH99	CCH	2	0	41550	1981	2013	1	1	32.7205	32.6982	32.6982	4	0	0	1	1	0	1		18	1416510		18	1416510
NCKUH115	NCK	3	0	40026	1971	2013	1	2	42	42.1875	42.1875	6	0	1	0	1	1	0					0	193000
NTUH365	NTU	1	0		1982	2013	1	1	31	31.5264	31.5264	4	1	0	0	0	0	1					252.014	144000
CM74	CM	3	0	2013/10/7	1980	2013	1	1	33	33.0157	33.0157	4	0	0	0	0	0	1		24	221461		24	221461
NTUH366	NTU	1	0		1970	2013	1	1	43	43.488	43.488	6	0	0	1	1	0	0					724.896	173000
NTUH367	NTU	1	0		1982	2013	1	1	31	31.0308	31.0308	4	0	0	1	0	0	0					759.948	7750
TYGH297	TYG	1	0	41548	1964	2013	1	2	48.9425	48.909	48.909	7	0	1			1						194	20350
TYGH298	TYG	1	0	41562	1976	2013	1	1	37.1808	37.1554	37.1554	5	1	0			0						208	492200
NCKUH116	NCK	3	0	41528	1988	2013	1	1	25	25.7331	25.7331	3	0	0	0	0	0	0		179	18100		179	18100
NTUH369	NTU	1	0		1989	2013	1	1	24	23.9726	23.9726	2	1	0	0	0	0	0					353.717	42400
TYGH299	TYG	1	0	41556	1967	2013	1	1	46.5479	46.5161	46.5161	7	0	0			0						247	40851
TYGH300	TYG	1	0	41535	1985	2013	1	1	28.7644	28.7447	28.7447	3	0	0			0						136	24847
NCKUH117	NCK	3	0	40443	1982	2013	1	1	31	31.7454	31.7454	4	0	0	1		0	1		68	>10000000		68	>10000000
NTUH370	NTU	1	0		1991	2013	1	1	22	22.5955	22.5955	2	0	0	1	0	0	1					244.675	452000
CCH97	CCH	2	0	41542	1970	2013	1	1	43.8219	43.7919	43.7919	6	1	0	0	0	0	0		36	79403		36	79403
CCH98	CCH	2	0	38534	1973	2013	1	2	40.3863	40.3587	40.3587	6	1	1	0	1	1	0		293	27600		166	450837
NTUH371	NTU	1	0		1986	2013	1	1	27	27.6057	27.6057	3	0	0	1	0	0	0					485.723	28800
TYGH303	TYG	1	0	41565	1980	2013	1	1	33.4329	33.41	33.41	4	1	1			0						385	41014
NTUH372	NTU	1	0		1985	2013	1	1	28	27.8713	27.8713	3	0	0	0	0	0	1					222.277	98500
NTUH374	NTU	1	0		1984	2013	1	1	29	29.7604	29.7604	3	1	0	1	0	0	1					24.276	191000
TYGH304	TYG	1	0	41565	1990	2013	1	1	23.0712	23.0554	23.0554	2	0	0			0						47	5062000
NTUH375	NTU	1	0		1983	2013	1	1	30	30.2998	30.2998	4	0	0	1	0	0	1					413.095	34200
NTUH376	NTU	1	0		1992	2013	1	1	21	21.5743	21.5743	2	0	0	1	0	0	0					449.956	70200
NTUH377	NTU	1	0		1985	2013	1	1	28	28.178	28.178	3	0	0	1	0	0	0					174.174	16300
NTUH378	NTU	1	0		1973	2013	1	1	40	40.8022	40.8022	6	1	0	1	0	0	0					363.968	14500
NTUH379	NTU	1	0		1991	2013	1	1	22	22.7324	22.7324	2	0	0	0	0	0	0					343.824	104000
TYGH305	TYG	1	0	41562	1985	2013	1	1	28.0055	27.9863	27.9863	3	0	0			0						4	20309
CCH100	CCH	2	0	39630	1974	2013	1	2	39.4411	39.4141	39.4141	5	1	0	1	1	1	0		274	2980		315	48505
FEMH271	FEM	1	0	28837	1978	2013	1	1	34.8639	34.8638	34.8638	4	0	1	0	1	0	0					179.469	23200
NTUH380	NTU	1	0		1966	2013	1	1	47	47.7399	47.7399	7	1	0	1	1	0	1					38.728	443000
NTUH381	NTU	1	0		1976	2013	1	1	37	37.1691	37.1691	5	0	1	0		0	0					603.141	60600
CCH101	CCH	2	0	41537	1975	2013	1	1	38.4219	38.3956	38.3956	5	0	0	1	1	0	0		12	191368		12	191368
TYGH307	TYG	1	0	41495	1990	2013	1	1	22.9096	22.8939	22.8939	2	0	0			0						330	6547
CCH102	CCH	2	0	41091	1992	2013	1	1	21.1397	21.1253	21.1253	2	0	0	0	0	0	0		138	47462		121	23627
NCKUH120	NCK	3	0	39417	1982	2013	1	1	31	31.1266	31.1266	4	0	0	1	1	0	0		12	277000		12	277000
FEMH21	FEM	1	0	27454	1975	2013	1	1	38.6611	38.6639	38.6639	5	1	0	1	1	1	1					353.957	38200
CM6	CM	3	0	2011/2/17	1986	2013	1	1	27	27	26.9487	3	1	0	0	0	0	1		300	7600		131	79373
NCKUH121	NCK	3	0	41521	1992	2013	1	1	21	21.7659	21.7659	2	0	0	0	0	0	1		339	24300		339	24300
CCH103	CCH	2	0	38534	1968	2013	1	2	45.7068	45.6756	45.6756	7	1	1	0	0	1	0		317	23338		307	11576
NCKUH122	NCK	3	0	41562	1962	2013	1	1	51	51.2936	51.2936	8	0	1	0	1	0	1		254	305000		254	305000
NTUH382	NTU	1	0		1991	2013	1	1	22	22.6858	22.6858	2	0	0	0	0	0	0					503.88	20400
TYGH309	TYG	1	0	41570	1972	2013	0	2	41.5753	41.5469	41.5469	6	0	0			1						306	44462
TYGH310	TYG	1	0	40646	1975	2013	1	2	37.9863	37.9603	37.9603	5	0	0			1						624.2	1431
TYGH311	TYG	1	0	41572	1985	2013	1	1	28.1562	28.1369	28.1369	3	0	1			0						203	289000
CYCH11	CYC	3	0	41183	1987	2013	1	1	26	26.653	26.653	3	0	0	1	1	0	0					307	24300
NCKUH123	NCK	3	0	39700	1989	2013	1	1	24	24.8077	24.8077	2	0	0	1	1	0	0		236	23000		237	27700
NTUHHC40	NTUHC	1	0	41334	1986	2013	1	1	27.3611	27.3648	27.3648	3	0	0	1	1	0	0		472	85800		274	44400
TYGH312	TYG	1	0	41491	1978	2013	0	2	35.0767	35.0527	35.0527	5	0	0			1						174	34173
CM24	CM	3	0	2012/7/20	1974	2013	1	1	39	39.5702	39.5702	5	0	0	1	0	0	0		280	3467		258	4668
NTUH385	NTU	1	0		1965	2013	1	1	48	48.052	48.052	7	1	1	0	1	0	0					19.1835	781000
FEMH256	FEM	1	0	31768	1986	2013	1	1	26.875	26.8775	26.8775	3	0	0	0	0	0	0					286.529	23900
NTUH386	NTU	1	0		1985	2013	1	1	28	27.9808	27.9808	3	0	1	0	1	0	0					374.88	30200
NTUH387	NTU	1	0		1990	2013	1	1	23	23.0034	23.0034	2	0	0	0	0	0	0					338.113	46400
NTUH388	NTU	1	0		1986	2013	1	1	27	27.4579	27.4579	3	0	0	1	0	0	0					229.295	70000
NTUH389	NTU	1	0		1985	2013	1	1	28	28.679	28.679	3	0	0	1	0	0	1					391.952	30800
CM77	CM	3	0	2013/11/4	1982	2013	1	1	31	31.5975	31.5975	4	0	1	0	0	0	1		170	300330		170	300330
NTUH391	NTU	1	0		1993	2013	1	1	20	20.3231	20.3231	2	0	0	1	0	0	0					294.276	280000
FEMH163	FEM	1	0	26044	1971	2013	1	1	42.55	42.5544	42.5544	6	0	1	0	1	0	0					274.727	37000
NCKUH124	NCK	3	0	41562	1983	2013	1	1	30	30.2752	30.2752	4	0	0	1	1	0	1		193	2630		193	2630
NTUH392	NTU	1	0		1977	2013	1	1	36	36.0931	36.0931	5	0	0	0	1	0	0					260.013	160000
NTUH394	NTU	1	0		1981	2013	1	1	32	32.2409	32.2409	4	1	0	0	0	0	1					105.12	1400000
NTUH395	NTU	1	0		1990	2013	1	0	23	23.206	23.206	2	0	0	0	0	0	0					63.986	547000
TYGH313	TYG	1	0	41583	1986	2013	1	1	27.0712	27.0527	27.0527	3	0	0			0						36	372300
NTUH396	NTU	1	0		1990	2013	1	1	23	23.4059	23.4059	2	0	0	0	0	0	0					235.368	502000
FEMH172	FEM	1	0	34320	1993	2013	1	1	19.9083	19.9097	19.9097	1	0	0	1	0	0	0					353.509	39400
NCKUH125	NCK	3	0	41075	1990	2013	1	1	23	23.2142	23.2142	2	0	0	0	0	0	0		351	4810		300	7600
TYGH315	TYG	1	0	41563	1992	2013	1	1	21.8247	21.8097	21.8097	2	0	0			0						310	12547
CCH104	CCH	2	0	38534	1975	2013	1	2	38.126	38.0999	38.0999	5	0	0	1	0	1	1		263	24400		119	243868
NCKUH126	NCK	3	0	41303	1989	2013	1	1	24	23.9425	23.9425	2	0	0	0	0	0	0		243	9420		210	10300
TYGH317	TYG	1	0	41502	1959	2013	1	1	54.8767	54.8392	54.8392	8	0	0			0						276	18484
TYGH318	TYG	1	0	41570	1972	2013	0	2	41.0356	41.0075	41.0075	6	0	0			1						355	21347
TYGH319	TYG	1	0	41502	1968	2013	1	2	45.4384	45.4073	45.4073	7	0	1			1						323	27667
TYGH323	TYG	1	0	41562	1987	2013	1	1	26.789	26.7707	26.7707	3	0	1			0						194	41012
CCH111	CCH	2	0	41587	1984	2013	1	1	29.389	29.3689	29.3689	3	0	0	1	1	0	0		3	112265		3	112265
CCH105	CCH	2	0	41576	1983	2013	1	1	30.6082	30.5873	30.5873	4	0	0	0	0	0	0		351	70096		351	70096
FEMH155	FEM	1	0	29841	1981	2013	1	1	32.1861	32.1862	32.1862	4	0	0	1	0	0	0					11.1586	50600
NTUH398	NTU	1	0		1953	2013	1	0	60	60.5695	60.5695	10	1	1	0	0	0	0					97.9272	432000
CM57	CM	3	0	2013/4/12	1987	2013	1	1	26	26.1164	26.1164	3	0	0	0	0	0	0		477	77476		387	30901
NCKUH127	NCK	3	0	40788	1981	2013	0	0	32	32.0164	32.0164	4	0	0	0	0	0	0		531	10800		253	25200
NCKUH128	NCK	3	0	41562	1985	2013	1	1	28	28.0739	28.0739	3	0	0	1	0	0	1		119	1650000		119	1650000
NCKUH129	NCK	3	0	41382	1975	2013	1	0	38	38.4668	38.4668	5	1	0	0	1	0	0		312	32700		312	32700
NCKUH130	NCK	3	0	40948	1977	2013	1	1	36	35.9179	35.9179	5	0	0	1	0	0	0		449	45400		216	49900
NCKUH131	NCK	3	0	40132	1987	2013	0	0	26	26.6229	26.6229	3	0	0	1	0	0	0		454	4710		358	48000
TYGH326	TYG	1	0	41515	1965	2013	0	2	48.5644	48.5311	48.5311	7	0	0			1						358	12802
TYGH327	TYG	1	0	41598	1992	2013	1	1	21.4877	21.473	21.473	2	0	0			0						65	396612
TSGH45	TSG	1	0	2013/10/23	1985	2013	1	1	28	27.9754	27.9754	3	0	0	1		0	0		34	1520000		34	1520000
TYGH328	TYG	1	0	41598	1991	2013	1	1	22.7068	22.6913	22.6913	2	0	0			0						191	35964
NTUH402	NTU	1	0		1994	2013	1	1	19	19.7235	19.7235	1	0	0	0	0	0	1					278.432	187000
NTUH403	NTU	1	0		1985	2013	1	1	28	28.0931	28.0931	3	0	0	1	0	0	0					208.447	84900
NTUHHC15	NTUHC	1	0	41275	1991	2013	1	1	22.575	22.5791	22.5791	2	0	0	1	0	0	1		416	448			3480
FEMH241	FEM	1	0	33061	1990	2013	1	1	23.3944	23.3977	23.3977	2	0	0	0	0	0	1					95.013	366000
CCH106	CCH	2	0	41555	1958	2013	1	0	55.4411	55.4031	55.4031	9	0	0	1	0	0	0		1	102598		1	102598
NTUHHC17	NTUHC	1	0	41604	1990	2013	1	1	22.95	22.9514	22.9514	2	0	0	1		0	0		122	77900		122	77900
CCH107	CCH	2	0	38534	1976	2013	1	2	37.0712	37.0459	37.0459	5	0	0	0	1	1	0		543	43700		415	27875
FEMH124	FEM	1	0	31376	1985	2013	1	1	28.0222	28.0219	28.0219	3	0	0	1	0	0	0					106.733	173000
TYGH329	TYG	1	0	41569	1958	2013	1	1	55.9397	55.9014	55.9014	9	0	0			1						377	6362
NTUH404	NTU	1	0		1986	2013	1	1	27	27.0856	27.0856	3	0	0	0	0	0	0					270.635	151000
NTUH405	NTU	1	0		1984	2013	1	1	29	28.9665	28.9665	3	0	0	1	0	0	0					341.955	58000
NTUH406	NTU	1	0		1986	2013	1	1	27	27.0007	27.0007	3	0	0	1	0	0	0					258.944	286000
TYGH331	TYG	1	0	41613	1987	2013	1	1	26.663	26.6448	26.6448	3	0	0			0						204	32308
FEMH121	FEM	1	0	27378	1974	2013	1	1	38.9722	38.9733	38.9733	5	0	0	0	1	0	0					545.688	270000
NCKUH132	NCK	3	0	37165	1977	2013	1	1	36	36.4107	36.4107	5	1	0	1	1	0	0					370	9590
NTUH407	NTU	1	0		1989	2013	1	1	24	24.5695	24.5695	2	0	0	1	0	0	0					156.713	45700
TYGH332	TYG	1	0	41599	1990	2013	1	1	23.3452	23.3292	23.3292	2	1	0			0						450	371500
TYGH333	TYG	1	0	41594	1975	2013	1	2	38.5233	38.4969	38.4969	5	1	0			1						882	3761
TYGH335	TYG	1	0	41562	1978	2013	0	2	35.5589	35.5346	35.5346	5	0	0			1						570	15505
NCKUH133	NCK	3	0	41507	1980	2013	1	1	33	33.5031	33.5031	4	0	1	0	1	0	0		291	13000		388	12900
NTUH409	NTU	1	0		1987	2013	1	1	26	26.141	26.141	3	0	0	1	0	0	0					473.622	97900
NTUH410	NTU	1	0		1982	2013	1	1	31	31.3566	31.3566	4	0	1	0	1	0	0					385.664	160000
NTUH411	NTU	1	0		1984	2013	1	1	29	29.5852	29.5852	3	0	0	0	0	0	0					218.131	65100
CCH108	CCH	2	0	41456	1985	2013	1	1	28.1479	28.1287	28.1287	3	0	0	1	0	0	0		330	40813		330	40813
CCH109	CCH	2	0	41589	1962	2013	1	1	51.274	51.2389	51.2389	8	1	0	0	1	0	0		22	147154		22	147154
TYGH337	TYG	1	0	41578	1980	2013	1	2	33.0658	33.0431	33.0431	4	0	0			1						176	128100
FEMH122	FEM	1	0	30907	1984	2013	1	1	29.325	29.3251	29.3251	3	0	0	0	0	0	0					277.302	31800
FEMH276	FEM	1	0	32444	1988	2013	1	1	25.1167	25.117	25.117	3	0	0	0	0	0						313.767	1740000
NTUH412	NTU	1	0		1985	2013	1	1	28	28.4736	28.4736	3	0	1	0	0	0	0					693.396	98800
NTUH413	NTU	1	0		1983	2013	1	1	30	30.0561	30.0561	4	0	0	1	0	0	1					46.458	186000
CM59	CM	3	0	2013/5/10	1992	2013	1	1	21	21.3142	21.3142	2	0	0	0	0	0	0		169	326059		183	88937
NCKUH134	NCK	3	0	41568	1986	2013	1	1	27	27.488	27.488	3	0	0	1	0	0	0		144	897000		144	897000
NCKUH135	NCK	3	0	41590	1979	2013	1	1	34	34.1875	34.1875	4	0	0	1	1	0	1		216	98700		144	59300
CCH110	CCH	2	0	41584	1989	2013	1	1	24.4438	24.4271	24.4271	2	0	0	1	1	0	0		317	36026		317	36026
NTUH416	NTU	1	0		1971	2013	1	1	42	42.6968	42.6968	6	1	0	1	0	0	0					256.757	382000
NTUH417	NTU	1	0		1988	2013	1	1	25	25.8371	25.8371	3	0	0	1	0	0	0					135.744	3520000
NTUH418	NTU	1	0		1966	2013	1	1	47	47.2416	47.2416	7	0	0	0	0	0	0					93.24	159000
TCVGH27	TCV	2	0	41609	1981	2013	0	0	32.1836	32.1615	32.1615	4	0	1	0	1	0	0		86	28400		86	28400
CCH112	CCH	2	0	38899	1973	2013	1	2	40.2438	40.2163	40.2163	6	1	0	0	1	1	0		172			44	1368292
CCH113	CCH	2	0	39630	1980	2013	1	2	33.3726	33.3498	33.3498	4	0	0	1	0	1	0		662	37700		336	285984
NCKUH136	NCK	3	0	41583	1989	2013	1	1	24	24.3285	24.3285	2	0	0	0	0	0	0		383	74600		383	74600
NTUH419	NTU	1	0		1980	2013	1	1	33	33.755	33.755	4	0	0	0	0	0	1					370.051	27500
FEMH268	FEM	1	0	31540	1986	2013	1	1	27.6056	27.6085	27.6085	3	1	0	1	1	0	0					210	1771447
NCKUH137	NCK	3	0	40269	1988	2013	1	1	25	25.7988	25.7988	3	0	0	1	0	0	0					356	103000
NTUH420	NTU	1	0		1974	2013	1	1	39	39.7947	39.7947	5	0	0	1		0	1					269.591	21900
NTUH421	NTU	1	0		1966	2013	1	1	47	47.0281	47.0281	7	1	1	0		1	1					427.97	3840
NCKUH138	NCK	3	0	41612	1960	2013	1	0	53	53.1088	53.1088	8	1	1	0		0	0		144	248000		144	248000
NTUH422	NTU	1	0		1993	2013	1	1	20	19.9699	19.9699	1	0	0	1	0	0	0					378.809	107000
TYGH341	TYG	1	0	41612	1984	2013	1	1	29.6603	29.64	29.64	3	0	1			0						55	223000
CCH116	CCH	2	0	40725	1988	2013	1	1	25.326	25.3087	25.3087	3	0	0	0	0	0	1		47	70638		28	221514
FEMH261	FEM	1	0	30642	1983	2013	1	1	30.075	30.0753	30.0753	4	0	0	1	0	0	0					201.563	23000
TYGH342	TYG	1	0	41593	1972	2013	1	2	41.9699	41.9411	41.9411	6	0	0			1						484	1458
FEMH148	FEM	1	0	30327	1983	2013	1	1	30.9417	30.9405	30.9405	4	0	1	0	1	0	0					48.2391	271000
NTUH423	NTU	1	0		1983	2013	1	1	30	30.5572	30.5572	4	0	0	1	0	0	0					296.102	130000
TYGH343	TYG	1	0	41572	1984	2013	1	1	29.5616	29.5414	29.5414	3	0	0			0						340	154100
TYGH344	TYG	1	0	41572	1977	2013	1	2	36.5699	36.5448	36.5448	5	0	0			1						515	17009
TYGH345	TYG	1	0	41572	1973	2013	1	2	40.3534	40.3258	40.3258	6	1	0			1						229	22016
TYGH346	TYG	1	0	41554	1969	2013	1	2	44.3699	44.3395	44.3395	6	0	0			1						361	35744
FEMH2	FEM	1	0	28016	1976	2013	1	1	37.2806	37.2786	37.2786	5	0	0	1	0	0	1					252.918	177
NCKUH140	NCK	3	0	41342	1984	2013	1	1	29	29.1526	29.1526	3	0	0	1	1	0	0		386	8720		197	31600
CCH114	CCH	2	0	41380	1978	2013	1	1	35.5863	35.5619	35.5619	5	0	0	1	1	0	0		440	12049		599	11902
CCH115	CCH	2	0	41011	1993	2013	1	1	20.4356	20.4216	20.4216	2	0	0	0	0	0	0		290	2145		300	3304
FEMH77	FEM	1	0	32521	1989	2013	1	1	24.9528	24.95	24.95	2	0	0	0	0	0	0					533.637	834
NCKUH141	NCK	3	0	41606	1989	2013	1	1	24	24.7091	24.7091	2	0	0	1	0	0	0		306	13200		306	13200
TYGH348	TYG	1	0	41593	1988	2013	1	1	25.7562	25.7385	25.7385	3	0	0			0						363	43707
NCKUH142	NCK	3	0	41485	1988	2013	1	1	25	25.0842	25.0842	3	0	0	0	0	0	0		499	66500		384	47800
NTUH424	NTU	1	0		1972	2013	1	1	41	41.4812	41.4812	6	0	0	1	1	0	1					147.961	19400
NTUH425	NTU	1	0		1992	2013	1	1	21	21.2841	21.2841	2	0	0	1	1	0	1					31.6824	877000
FEMH285	FEM	1	0	21882	1959	2013	1	1	54.0917	54.0917	54.0917	8	0	0	1	0	0	0					73.964	110000
NCKUH143	NCK	3	0	41040	1977	2014	1	3	27	36.9144	36.9144	5	0	0	1		0	0		3	103000		3	103000
NTUH426	NTU	1	0		1981	2014	1	1	33	32.2574	32.2574	4	0	0	1	0	0	0					395.031	60200
CYCH66	CYC	3	0	2013/11	1986	2014	1	1	28	27.258	27.258	3	0	1	0	1	0	0		580	62400		580	62400
CYCH67	CYC	3	0	41460	1994	2014	1	1	20	19.5838	19.5838	1	0	0	0	0	0	0					783	44200
FEMH97	FEM	1	0	31193	1985	2014	1	1	28.6	28.6051	28.6051	3	0	0	1	1	0	1					370.01	23300
NCKUH144	NCK	3	0	41596	1981	2014	0	0	33	32.0329	32.0329	4	0	0	1	0	0	0		271	82800		271	82800
NTUH427	NTU	1	0		1960	2014	1	0	54	53.1608	53.1608	8	1	1	0	1	0	0					11.904	1990000
TYGH350	TYG	1	0	41467	1983	2014	1	2	30.2219	30.2012	30.2012	4	1	0			1						105	6056
NCKUH145	NCK	3	0	41626	1987	2014	1	1	27	26.4476	26.4476	3	0	0	1	0	0	0		293	150000		293	150000
NTUH429	NTU	1	0		1966	2014	1	1	48	47.7645	47.7645	7	1	0	1	0	0	1					251.808	43600
TYGH351	TYG	1	0	41598	1984	2014	1	1	29.7014	29.681	29.681	3	1	0			0						401	297600
NTUH430	NTU	1	0		1986	2014	1	1	28	27.7262	27.7262	3	0	0	1	0	0	1					496.064	19300
NTUH431	NTU	1	0		1984	2014	1	1	30	29.2457	29.2457	3	0	0	1	0	1	0					397.563	136000
FEMH159	FEM	1	0	30715	1984	2014	1	1	29.9278	29.9274	29.9274	3	0	0	1	0	0	1					96.4685	253000
CCH117	CCH	2	0	41620	1988	2014	1	1	25.7151	25.6975	25.6975	3	0	0	1	0	0	0		237	99121		237	99121
CCH120	CCH	2	0	39630	1974	2014	1	2	39.6438	39.6167	39.6167	5	1	0	1	1	1	0		453	<400		31	468330
NTUH432	NTU	1	0		1985	2014	1	1	29	28.8405	28.8405	3	0	0	1	0	0	0					371.404	9190
NTUH433	NTU	1	0		1983	2014	1	1	31	30.6037	30.6037	4	0	1	0	1	0	0					448.484	19900
TYGH353	TYG	1	0	41626	1985	2014	1	1	28.2521	28.2327	28.2327	3	0	0			0						131	139800
TYGH354	TYG	1	0	41613	1984	2014	1	1	29.137	29.117	29.117	3	0	0			0						349	17908
CCH118	CCH	2	0	41634	1995	2014	1	1	18.9562	18.9432	18.9432	1	0	0	0	0	0	0		299	4726		299	4900
NCKUH146	NCK	3	0	39442	1989	2014	1	0	25	25.013	25.013	3	0	0	0	0	0	0					314	1650
CCH119	CCH	2	0	38534	1982	2014	1	2	31.589	31.5674	31.5674	4	0	1	0	1	1	0		187	141347		159	151215
TYGH355	TYG	1	0	41647	1968	2014	1	1	45.4329	45.4018	45.4018	7	0	0			0						16	663200
TYGH356	TYG	1	0	41624	1981	2014	1	1	32.1397	32.1177	32.1177	4	1	0			0						331	11668
TYGH357	TYG	1	0	41649	1986	2014	1	1	27.2438	27.2252	27.2252	3	0	0			0						335	33523
NTUH435	NTU	1	0		1990	2014	1	1	24	23.7728	23.7728	2	0	0	1	0	0	0					444.941	12100
NTUH436	NTU	1	0		1982	2014	1	1	32	31.2389	31.2389	4	0	0	1	1	0	0					146.932	27200
TYGH358	TYG	1	0	41620	1992	2014	1	1	21.063	21.0486	21.0486	2	0	0			0						270	209500
FEMH114	FEM	1	0	28765	1978	2014	1	1	35.2833	35.2854	35.2854	5	1	0	0	0	0	0					82.764	192000
NCKUH147	NCK	3	0	41632	1987	2014	1	1	27	26.7406	26.7406	3	0	0	1	1	0	0		281	181000		281	181000
NTUH437	NTU	1	0		1984	2014	1	1	30	29.8316	29.8316	3	0	0	1	0	0	0					382.022	51200
TYGH359	TYG	1	0	41537	1974	2014	1	1	40.0603	40.0329	40.0329	6	0	1			0						833	30319
TYGH360	TYG	1	0	41569	1984	2014	1	1	29.2411	29.2211	29.2211	3	0	0			0						348	26984
NTUH438	NTU	1	0		1988	2014	1	1	26	25.128	25.128	3	0	0	1	0	0	0					570.6	9610
NTUH439	NTU	1	0		1991	2014	1	1	23	22.8857	22.8857	2	0	0	1	0	0	1					437.409	55500
NTUH440	NTU	1	0		1992	2014	1	1	22	21.7057	21.7057	2	0	0	1	0	0	1					355.755	103000
NTUH441	NTU	1	0		1973	2014	1	1	41	40.4736	40.4736	6	0	0	1	0	0	0					415.864	47800
TYGH363	TYG	1	0	41655	1977	2014	1	1	36.5425	36.5175	36.5175	5	0	1			0						237	44184
NTUH443	NTU	1	0		1977	2014	1	1	37	36.3039	36.3039	5	1	0	0	0	0	0					49.6944	211000
NTUH444	NTU	1	0		1990	2014	1	1	24	23.7563	23.7563	2	0	0	1	0	0	0					286.578	125000
FEMH62	FEM	1	0	24080	1965	2014	1	1	48.1278	48.1287	48.1287	7	0	0	1	1	0	0					400.697	8520
CM80	CM	3	0	2013/12/26	1971	2014	1	1	43	42.2231	42.2231	6	0	0	0	0	0	0		217	42686		217	42686
FEMH226	FEM	1	0	29092	1979	2014	1	1	34.4056	34.4093	34.4093	4	0	0	1	0	0	0					240.022	525000
FEMH78	FEM	1	0	24953	1968	2014	1	1	45.7389	45.7413	45.7413	7	0	0	1	1	0	0					424.04	12800
NTUH446	NTU	1	0		1980	2014	1	1	34	33.9493	33.9493	4	0	0	1	0	0	0					192.197	1690000
NTUH447	NTU	1	0		1990	2014	1	1	24	23.1403	23.1403	2	0	0	1	1	0	1					208.06	27800
CM79	CM	3	0	2013/12/26	1966	2014	1	1	48	47.1348	47.1348	7	0	1	0	0	0	0		120	49695		120	49695
NTUH448	NTU	1	0		1981	2014	1	1	33	32.9363	32.9363	4	1	0	1	0	0	0					10.26	88900
NTUH450	NTU	1	0		1981	2014	1	1	33	32.2327	32.2327	4	0	1	0	1	0	0					469.898	42100
TYGH365	TYG	1	0	41613	1984	2014	1	1	29.5452	29.525	29.525	3	1	0			0						271	25137
TYGH366	TYG	1	0	41654	1984	2014	1	1	29.2986	29.2786	29.2786	3	0	0			1						381	28922
CYCH64	CYC	3	0	41633	1987	2014	1	1	27	26.6174	26.6174	3	0	0	0	0	0	1		492	124000		492	124000
CCH121	CCH	2	0	39264	1975	2014	1	2	38.5863	38.5599	38.5599	5	1	0	0	1	1	0		413	19100		240	88517
CM71	CM	3	0	2013/7/18	1976	2014	1	1	38	37.629	37.629	5	0	1	0	0	0	0		486	120595		287	234580
CM86	CM	3	0	2014/1/7	1979	2014	1	1	35	34.2806	34.2806	4	0	0	0	0	0	1		217	17487		217	17487
FEMH244	FEM	1	0	30918	1984	2014	1	1	29.4306	29.4319	29.4319	3	0	0	1	0	0	1					10.4993	273000
NTUH452	NTU	1	0		1980	2014	1	1	34	33.5989	33.5989	4	0	0	0	0	1	0					262.918	16200
NTUH453	NTU	1	0		1977	2014	1	1	37	36.9637	36.9637	5	0	0	1	1	1	0					392.518	28700
FEMH283	FEM	1	0	31326	1985	2014	1	1	28.325	28.3285	28.3285	3	0	0	1	0	0	1					284.394	182000
FEMH110	FEM	1	0	31108	1985	2014	1	1	28.9222	28.9281	28.9281	3	0	0	1	0	0	0					298.016	130000
NTUH454	NTU	1	0		1983	2014	1	1	31	30.0972	30.0972	4	0	0	1	0	0	0					88.992	87200
NTUH455	NTU	1	0		1983	2014	1	1	31	30.7844	30.7844	4	0	0	1	1	0	0					70.122	168000
FEMH277	FEM	1	0	32319	1988	2014	1	1	25.6111	25.6153	25.6153	3	0	0	0	0	0	0					286.363	11800
CM89	CM	3	0	2005/7/21	1983	2014	1	1	31	30.9733	30.9733	4	0	0	0	0	0	0		728	400		6	370777
FEMH177	FEM	1	0	29614	1981	2014	1	1	33.0222	33.024	33.024	4	0	0	1	0	0	0					363.702	118000
TYGH368	TYG	1	0	41655	1980	2014	1	0	33.5836	33.5606	33.5606	4	0	0			0						199	96572
NTUH458	NTU	1	0		1990	2014	1	1	24	23.2334	23.2334	2	0	0	1	0	0	1					364.008	37900
TYGH369	TYG	1	0	41662	1979	2014	0	2	34.337	34.3135	34.3135	4	0	0			1						179	54627
TYGH371	TYG	1	0	41662	1970	2014	0	2	43.6986	43.6687	43.6687	6	0	1			1						237	15703
TYGH372	TYG	1	0	41655	1990	2014	1	1	23.6219	23.6057	23.6057	2	0	0			0						919	2629
CCH122	CCH	2	0	40725	1992	2014	1	1	21.8137	21.7988	21.7988	2	0	0	1	0	0	1		230	118782		32	193798
NTUH460	NTU	1	0		1977	2014	1	1	37	36.7858	36.7858	5	0	0	1	1	0	1					4.6879	164000
NCKUH149	NCK	3	0	40144	1983	2014	1	1	31	30.204	30.204	4	0	0	0	1	0	0		512	9590		379	168000
TYGH373	TYG	1	0	41676	1987	2014	1	1	26.8767	26.8583	26.8583	3	0	0			0						9	115500
CM55	CM	3	0	2013/4/15	1984	2014	1	1	30	29.6099	29.6099	3	0	0	1	0	0	1		450	23522		289	9256
FEMH251	FEM	1	0	33360	1991	2014	1	1	22.7806	22.7871	22.7871	2	0	0	0	0	0	1					304.326	33700
NTUH461	NTU	1	0		1985	2014	1	1	29	28.2847	28.2847	3	0	0	1	0	0	0					878.033	12500
NTUH462	NTU	1	0		1964	2014	1	1	50	49.6208	49.6208	7	1	1	0	0	0	0					531.134	13900
NTUH463	NTU	1	0		1982	2014	1	1	32	31.9425	31.9425	4	0	0	1	0	0	1					463.339	25700
CCH123	CCH	2	0	38534	1980	2014	1	2	33.1808	33.1581	33.1581	4	0	0	0	1	1	0		435	<500		313	483
CCH124	CCH	2	0	39381	1977	2014	1	2	36.7507	36.7255	36.7255	5	0	1	0	0	1	1		248	16600		185	37720
NTUH464	NTU	1	0		1986	2014	1	1	28	27.6441	27.6441	3	0	0	1	0	0	0					439.635	69500
FEMH247	FEM	1	0	28955	1979	2014	1	1	34.8528	34.8583	34.8583	4	0	0	1	0	0	0					57.892	335000
CM87	CM	3	0	2014/1/10	1991	2014	1	1	23	23.0938	23.0938	2	0	0	0	0	0	0		311	37411		311	37411
NTUH465	NTU	1	0		1986	2014	1	1	28	28.0356	28.0356	3	0	0	0	0	0	0					159.694	410000
NTUH466	NTU	1	0		1991	2014	1	1	23	22.5654	22.5654	2	1	0	1	0	0	0					466.142	38500
NTUH468	NTU	1	0		1984	2014	1	1	30	29.6153	29.6153	3	1	0	0		0	0					319.154	39300
TYGH375	TYG	1	0	41598	1961	2014	0	2	52.3479	52.3121	52.3121	8	0	0			1						155	440700
CM95	CM	3	0	41672	1958	2014	1	0	56	55.7755	55.7755	9	0	0	0	0	0	0		4	175793		4	175793
NTUH470	NTU	1	0		1984	2014	1	1	30	29.3771	29.3771	3	0	0	1	0	0	1					331.932	106000
FEMH249	FEM	1	0	28287	1977	2014	1	1	36.7028	36.7064	36.7064	5	0	1	0	1	0	1					295.704	23400
TYGH376	TYG	1	0	41603	1971	2014	1	2	42.5096	42.4805	42.4805	6	0	1			1						721	12157
TYGH377	TYG	1	0	41666	1985	2014	1	1	28.9863	28.9665	28.9665	3	0	0			0						5	3346000
TYGH378	TYG	1	0	41662	1973	2014	1	2	41.0932	41.065	41.065	6	0	1			1						205	7049
CM88	CM	3	0	2014/2/18	1994	2014	1	1	20	19.2033	19.2033	1	0	0	0	0	0	0		19	435915		19	435915
TYGH381	TYG	1	0	41690	1982	2014	1	1	32.1425	32.1205	32.1205	4	0	0			0						95	1669000
NTUH471	NTU	1	0		1988	2014	1	1	26	25.7358	25.7358	3	0	0	0	0	0	0					366.016	12400
TYGH382	TYG	1	0	41696	1983	2014	1	1	30.2548	30.2341	30.2341	4	0	0			0						305	28456
CCH125	CCH	2	0	41599	1994	2014	1	1	19.989	19.9754	19.9754	1	0	0	0	0	0	0		314	16491		314	16491
FEMH245	FEM	1	0	32736	1989	2014	1	1	24.5306	24.5339	24.5339	2	0	0	1	0	0	0					47.04	681000
NTUH472	NTU	1	0		1990	2014	1	1	24	24.0356	24.0356	2	0	0	1	0	0	0					421.17	9010
NTUH473	NTU	1	0		1984	2014	1	1	30	29.5524	29.5524	3	0	0	0		0	0					438.423	195000
NTUH474	NTU	1	0		1985	2014	1	1	29	28.4791	28.4791	3	0	0	1	0	0	1					207.747	6270
TYGH387	TYG	1	0	41613	1980	2014	1	1	33.3425	33.3196	33.3196	4	1	0			0						376	18136
NTUH476	NTU	1	0		1987	2014	1	1	27	26.8255	26.8255	3	0	0	1	0	0	0					313.27	22200
NTUH477	NTU	1	0		1980	2014	1	1	34	33.1855	33.1855	4	1	0	1	0	0	1					307.874	180000
NTUH478	NTU	1	0		1987	2014	1	1	27	26.7269	26.7269	3	1	0	0	0	1	0					76.2816	39400
CCH126	CCH	2	0	40360	1986	2014	1	1	27.389	27.3703	27.3703	3	0	0	1	0	1	0		263	23864		155	54998
NCKUH150	NCK	3	0	38047	1961	2014	1	2	53	52.8186	52.8186	8	1	0	1	0	1	0		917	11100		917
NTUH479	NTU	1	0		1968	2014	1	1	46	45.3634	45.3634	7	1	0	1	0	0	0					315.468	13200
FEMH43	FEM	1	0	32544	1989	2014	1	1	25.0806	25.0732	25.0732	3	0	0	1	0	0	0					403.656	16400
NTUH480	NTU	1	0		1970	2014	1	1	44	43.1951	43.1951	6	1	0	0	0	0	0					88.2	5500000
NTUH482	NTU	1	0		1968	2014	1	1	46	45.7933	45.7933	7	1	1	0	1	0	0					133.358	126000
TYGH390	TYG	1	0	41690	1973	2014	1	1	41.0356	41.0075	41.0075	6	0	0			0						145	102600
CCH127	CCH	2	0	39220	1959	2014	1	2	55.2027	55.165	55.165	9	1	0	1	1	1	0		482	25900		318	37151
CM90	CM	3	0	2014/1/22	1991	2014	1	1	23	23.0335	23.0335	2	0	0	0	0	0	0		182	44556		182	44556
FEMH231	FEM	1	0	24376	1966	2014	1	1	47.4583	47.4552	47.4552	7	0	0	0	0	0	0					355.266	108000
TYGH393	TYG	1	0	41695	1982	2014	0	2	31.5315	31.5099	31.5099	4	1	0			1						462	6754
CM92	CM	3	0	2014/3/7	1983	2014	1	1	31	30.6064	30.6064	4	0	0	0	0	0	0		23	226084		23	226084
NCKUH151	NCK	3	0	40391	1982	2014	1	1	32	32.1834	32.1834	4	0	1	0		0	1		644	35500		51	35500
NCKUH152	NCK	3	0	40449	1984	2014	1	1	30	30.0123	30.0123	4	0	0	1	0	0	0		365	368000		85	368000
FEMH216	FEM	1	0	31710	1986	2014	1	1	27.3833	27.3812	27.3812	3	0	0	1	0	0	0					216.693	69000
NCKUH153	NCK	3	0	41695	1984	2014	1	1	30	29.859	29.859	3	0	0	1		0	0		304	2370000		304	2370000
NTUH483	NTU	1	0		1977	2014	1	1	37	36.9719	36.9719	5	0	0	1	0	0	0					415.53	22300
CYCH28	CYC	3	0	2013/8	1992	2014	1	1	22	21.4757	21.4757	2	0	0	1	0	0	0					153	38600
NTUH484	NTU	1	0		1988	2014	1	1	26	25.7851	25.7851	3	0	0	0	0	0	0					278.435	20500
NTUH485	NTU	1	0		1968	2014	1	1	46	45.4784	45.4784	7	1	0	1	1	0	0					185.617	1580000
TYGH395	TYG	1	0	41576	1976	2014	0	2	38.0932	38.0671	38.0671	5	0	0			1						542	3371
NTUH486	NTU	1	0		1968	2014	1	1	46	45.6893	45.6893	7	1	0	1	1	0	0					297.149	22500
NTUH487	NTU	1	0		1983	2014	1	1	31	31.0171	31.0171	4	0	0	1	1	0	0					306.944	176000
NTUH488	NTU	1	0		1989	2014	1	1	25	24.9446	24.9446	2	0	0	1	0	0	0					318.63	4920
NTUH489	NTU	1	0		1968	2014	1	0	46	45.4209	45.4209	7	0	0	1	0	0	0					4.8374	266000
NCKUH154	NCK	3	0	41702	1992	2014	1	1	22	21.2704	21.2704	2	0	0	0	0	0	0		437	3810		437	3810
NCKUH155	NCK	3	0	41695	1960	2014	1	1	54	54.1328	54.1328	8	1	0	1	1	1	0		342	159000		342	159000
NTUH490	NTU	1	0		1988	2014	1	1	26	25.6099	25.6099	3	0	0	0	0	0	1					307.82	14300
FEMH28	FEM	1	0	28255	1977	2014	1	1	36.8556	36.8542	36.8542	5	0	0	1	1	0	0					287.204	36800
NCKUH156	NCK	3	0	41611	1970	2014	1	1	44	43.5154	43.5154	6	1	0	1	0	1	0		75	252000		75	252000
NTUH491	NTU	1	0		1984	2014	1	1	30	29.8316	29.8316	3	0	0	1	0	0	0					470.25	135000
TYGH400	TYG	1	0	41682	1978	2014	1	2	35.9562	35.9316	35.9316	5	0	1			1						250	59963
TYGH401	TYG	1	0	41697	1975	2014	1	2	38.9205	38.8939	38.8939	5	0	0			1						454	28474
CM13	CM	3	0	2011/11/25	1984	2014	1	1	30	29.4428	29.4428	3	0	0	0	0	0	0		514	7830		269	226914
CYCH68	CYC	3	0	41461	1992	2014	1	1	22	21.8426	21.8426	2	0	0	0	0	0	0					211	57000
NCKUH157	NCK	3	0	39835	1978	2014	1	2	36	35.707	35.707	5	0	0	1	0	1	1					338	10200
NTUH494	NTU	1	0		1981	2014	1	1	33	32.6735	32.6735	4	0	0	1	0	0	0					265.132	14700
TSGH62	TSG	1	0	2014/2/15	1967	2014	1	1	47	46.4969	46.4969	7	0	0	1	1	0	0		42	4000000		42	4000000
NCKUH158	NCK	3	0	41688	1982	2014	1	1	32	31.8576	31.8576	4	0	0	1	0	0	0		196	22200		196	22200
NTUH495	NTU	1	0		1976	2014	1	1	38	37.7358	37.7358	5	0	1	0	0	0	0					393	14200
NTUH496	NTU	1	0		1983	2014	1	1	31	30.8884	30.8884	4	0	0	1	0	0	0					408.074	409000
TYGH406	TYG	1	0	41724	1965	2014	1	2	48.7863	48.7529	48.7529	7	0	0			1						441	7313
CCH128	CCH	2	0	41326	1991	2014	1	1	23.1452	23.1294	23.1294	2	0	0	1	0	0	0		175	11943		38	40956
CYCH34	CYC	3	0	41452	1975	2014	1	2	39	38.8966	38.8966	5	1	1	0	1	1	0					143	17600
NCKUH159	NCK	3	0	41548	1983	2014	1	1	31	30.8172	30.8172	4	0	0	1	0	0	0		268	45100		352	140000
CCH129	CCH	2	0	37073	1975	2014	1	1	38.7836	38.757	38.757	5	0	0	1	0	0	0		210	3810		167	81894
TYGH408	TYG	1	0	41715	1989	2014	1	1	24.7918	24.7748	24.7748	2	0	0			0						306	118600
NCKUH160	NCK	3	0	41205	1986	2014	1	1	26	27.4579	27.4579	3	0	0	0	0	0	0		347	14700		303	40800
NCKUH161	NCK	3	0	41716	1992	2014	1	1	22	22.0151	22.0151	2	0	0	1	0	0	0		338	40900		338	40900
NTUH497	NTU	1	0		1981	2014	1	1	33	32.46	32.46	4	0	0	1	1	0	0					331.313	30600
NTUH498	NTU	1	0		1992	2014	1	1	22	22.089	22.089	2	0	0	0	0	0	0					281.811	112000
NTUH499	NTU	1	0		1983	2014	1	1	31	30.4613	30.4613	4	0	0	1	0	0	0					31.932	792000
FEMH239	FEM	1	0	31068	1985	2014	1	1	29.1944	29.191	29.191	3	0	0	1	0	0	1					415.055	171000
NCKUH162	NCK	3	0	40786	1987	2014	1	1	27	26.3847	26.3847	3	0	0	1	1	0	0		756	2000		51	810000
NTUH500	NTU	1	0		1969	2014	1	1	45	45.2156	45.2156	7	1	1	0	1	0	1					48.3084	715000
NTUH501	NTU	1	0		1986	2014	1	1	28	28.0931	28.0931	3	0	0	1	0	0	0					284.592	2410
NTUH502	NTU	1	0		1986	2014	1	1	28	28.063	28.063	3	1	0	1	0	0	1					468.882	91500
TYGH409	TYG	1	0	41738	1967	2014	1	2	46.7315	46.6995	46.6995	7	1	0			1						309	346900
CYCH23	CYC	3	0	41347	1985	2014	1	1	29	29.0322	29.0322	3	0	0	1	0	1			485	28400		297	60500
NCKUH163	NCK	3	0	39913	1977	2014	1	1	37	37.1061	37.1061	5	0	1	0	1	0	1		576	5360		222	44900
NCKUH164	NCK	3	0	40847	1959	2014	1	1	55	55.2334	55.2334	9	1	0	0	1	0	0		227	30400		191	53600
TYGH410	TYG	1	0	41708	1982	2014	1	1	31.8493	31.8275	31.8275	4	0	0			0						282	59216
CCH130	CCH	2	0	41634	1982	2014	1	1	31.3068	31.2854	31.2854	4	0	0	0	0	0	0		73	651741		50
CCH131	CCH	2	0	41722	1992	2014	1	1	21.6164	21.6016	21.6016	2	0	0	1	0	0	0		307	124816		307	124816
CYCH22	CYC	3	0	41710	1982	2014	1	1	32	32.0849	32.0849	4	0	0	0	0	0	0		14	92800		14	92800
FEMH211	FEM	1	0	30600	1983	2014	1	1	30.4778	30.4778	30.4778	4	0	0	1	0	1	0					327.995	25300
NCKUH165	NCK	3	0	41535	1984	2014	1	1	30	30.1875	30.1875	4	0	0	1	0	0	0		166	105000		166	105000
NTUH503	NTU	1	0		1986	2014	1	1	28	28.1971	28.1971	3	0	0	1	0	0	0					244.652	27500
NTUH504	NTU	1	0		1977	2014	1	1	37	37.0157	37.0157	5	0	1	0	1	0	0					111.734	1150000
NTUH505	NTU	1	0		1964	2014	0	0	50	49.9165	49.9165	7	1	0	1	0	0	0					207.262	353
NTUH506	NTU	1	0		1989	2014	1	1	25	25.2402	25.2402	3	0	0	1	0	0	0					880.121	13000
TYGH411	TYG	1	0	41725	1986	2014	1	1	28.0795	28.0602	28.0602	3	0	0			0						286	1683000
CYCH25	CYC	3	0	41722	1995	2014	1	1	19	18.538	18.538	1	0	0	1	0	0	0		310	220000		310	220000
CM94	CM	3	0	2014/3/25	1984	2014	1	1	30	30.0616	30.0616	4	0	0	1	0	0	0		11	412842		11	412842
CM93	CM	3	0	2014/3/14	1968	2014	1	1	46	45.7029	45.7029	7	0	0	0	0	0	0		94	16843		94	16843
FEMH12	FEM	1	0	33445	1991	2014	1	1	22.7	22.7023	22.7023	2	0	0	0		0	0					202.675	25300
FEMH126	FEM	1	0	33799	1992	2014	1	1	21.7333	21.7331	21.7331	2	1	0	0	0	0	0					259.74	69600
FEMH225	FEM	1	0	32516	1989	2014	1	1	25.25	25.2457	25.2457	3	0	0	1	0	0	0					547.381	115000
TYGH416	TYG	1	0	41709	1987	2014	1	1	26.3397	26.3217	26.3217	3	0	0			0						419	64141
NCKUH166	NCK	3	0	41710	1992	2014	1	1	22	22.2259	22.2259	2	0	0	1	0	0	0		268	59900		268	59900
TYGH419	TYG	1	0	41732	1982	2014	1	1	31.4658	31.4442	31.4442	4	0	0			0						83	487800
CCH132	CCH	2	0	41726	1984	2014	1	1	29.3014	29.2813	29.2813	3	0	0	0	0	0	0		35	981900		35	981900
NTUH508	NTU	1	0		1982	2014	1	1	32	31.8056	31.8056	4	0	0	1	0	0	0					125.78	>10000000
TYGH422	TYG	1	0	41730	1976	2014	1	1	37.4411	37.4155	37.4155	5	0	0			0						437	3513
CCH133	CCH	2	0	38534	1976	2014	1	0	37.7945	37.7687	37.7687	5	0	1	0	1	1	0		489	10012		67	565978
CCH134	CCH	2	0	39630	1981	2014	1	2	32.4164	32.3943	32.3943	4	0	0	1	1	1	0		421	123000		283	3578
CCH135	CCH	2	0	39157	1979	2014	1	2	34.7918	34.768	34.768	4	0	0	1	1	1	0		398	7820		260	27712
NTUH511	NTU	1	0		1981	2014	1	1	33	32.8049	32.8049	4	0	0	0	0	0	0					314.958	88400
NCKUH168	NCK	3	0	41690	1988	2014	1	1	26	25.7659	25.7659	3	0	0	0		0	1		200	92700		374	92700
CYCH29	CYC	3	0	2013/11/20	1979	2014	1	1	35	34.3682	34.3682	4	0	0	1	0	0	0		271	20200		177	56300
NCKUH169	NCK	3	0	41732	1991	2014	1	1	23	22.9049	22.9049	2	0	0	0	0	0	0		217	69000		217	69000
NCKUH170	NCK	3	0	38292	1975	2014	1	2	39	38.8583	38.8583	5	1	0	1	1	1	0					260	74800
TYGH423	TYG	1	0	41718	1976	2014	1	2	37.9945	37.9685	37.9685	5	1	0			1						600	103800
CCH136	CCH	2	0	41988	1996	2014	1	1	18.1342	18.1218	18.1218	1	0	0	0	0	0	0
NCKUH171	NCK	3	0	40596	1991	2014	1	1	23	23.2005	23.2005	2	0	0	1	0	0	0		907	11400		332	19100
NTUH513	NTU	1	0		1968	2014	1	1	46	46.245	46.245	7	1	1	0	1	0	0					384.848	26700
CM39	CM	3	0	2012/12/7	1979	2014	1	1	35	34.3491	34.3491	4	0	0	0	0	0	1		541	175893		243	56409
FEMH243	FEM	1	0	30830	1984	2014	1	1	29.8861	29.8864	29.8864	3	0	0	0	0	0	0					61.244	112000
FEMH67	FEM	1	0	31155	1985	2014	1	1	28.9972	28.9966	28.9966	3	0	0	0	1	0	1					147.099	155000
NTUH515	NTU	1	0		1977	2014	1	1	37	36.6461	36.6461	5	1	1	0	0	0	0					690.703	8720
NTUH516	NTU	1	0		1975	2014	1	1	39	39.1321	39.1321	5	0	0	0	1	0	0					21.4124	801000
NTUH517	NTU	1	0		1985	2014	1	1	29	28.9884	28.9884	3	0	0	1	0	0	0					354.57	66200
FEMH205	FEM	1	0	29318	1980	2014	1	1	34.0333	34.0315	34.0315	4	1	0	1	0	0	0					39.061	241000
NTUH518	NTU	1	0		1979	2014	1	1	35	34.5462	34.5462	4	0	0	1	0	0	0					248.184	153000
NTUH519	NTU	1	0		1987	2014	1	1	27	26.4832	26.4832	3	0	0	1	0	0	0					469.771	28200
NTUH520	NTU	1	0		1982	2014	1	1	32	32.2355	32.2355	4	0	0	0	0	0	0					307.61	40500
CCH137	CCH	2	0	38534	1975	2014	0	2	38.3671	38.3409	38.3409	5	1	0	1	0	1	0		385	34700		33	1209046
NCKUH172	NCK	3	0	41737	1990	2014	1	0	24	23.8001	23.8001	2	0	0	0	0	0	0		390	14300		390	14300
NCKUH173	NCK	3	0	41737	1991	2014	1	1	23	22.5352	22.5352	2	0	0	0	0	0	1		233	178000		233	178000
NTUH522	NTU	1	0		1971	2014	1	1	43	42.9322	42.9322	6	1	0	1	0	0	0					29.592	93800
NTUH523	NTU	1	0		1976	2014	1	1	38	37.6345	37.6345	5	0	0	1	0	0	0					519.453	119000
NTUH524	NTU	1	0		1974	2014	1	1	40	40.0301	40.0301	6	0	0	1	1	0	0					459.842	58000
TSGH63	TSG	1	0	2014/4/10	1992	2014	1	1	22	21.8535	21.8535	2	0	0	0	0	0	0		360	2360		360	2360
CCH138	CCH	2	0	38534	1963	2014	1	2	50.989	50.9541	50.9541	8	1	0	1	0	0	0		746	131000		251	58027
CYCH26	CYC	3	0	41739	1974	2014	1	1	40	39.3758	39.3758	5	0	0	0	0	0	0		266	108000		266	108000
NTUH525	NTU	1	0		1986	2014	1	1	28	28.0931	28.0931	3	0	0	1	0	0	0					324.489	21600
TYGH429	TYG	1	0	41732	1993	2014	1	1	20.7233	20.7091	20.7091	2	0	0			0						182	41129
TSGH64	TSG	1	0	2014/3/28	1989	2014	1	1	25	24.8871	24.8871	2	0	0	0	0	0	0		310	6890		402	32
TSGH65	TSG	1	0	2014/4/8	1991	2014	1	0	22	22.3682	22.3682	2	0	0	0	0	0	0		234	12300		238	116
TYGH430	TYG	1	0	41562	1991	2014	1	1	22.4466	22.4312	22.4312	2	0	0			0						329	15765
NCKUH175	NCK	3	0	41723	1987	2014	1	1	27	26.8008	26.8008	3	0	0	1	1	0	0		337	8130		337	8130
CCH139	CCH	2	0	38169	1975	2014	1	3	39.137	39.1102	39.1102	5	1	0	1	1	0	1		4	735525		4	735525
TSGH66	TSG	1	0	2014/3/4	1976	2014	1	1	38	37.64	37.64	5	1	0	1	0	0	0		302	41900		302	41900
FEMH202	FEM	1	0	30305	1982	2014	1	1	31.3583	31.3566	31.3566	4	0	0	1	1	0	0					412.92	62000
FEMH220	FEM	1	0	30363	1983	2014	1	1	31.2028	31.1978	31.1978	4	0	0	1	0	0	0					278.074	119000
NCKUH176	NCK	3	0	41121	1988	2014	1	1	26	25.9028	25.9028	3	0	0	0		0	0		447	129000		273	33700
NCKUH177	NCK	3	0	41751	1974	2014	1	1	40	39.5346	39.5346	5	0	0	0	1	0	1		38	76700		38	76700
TSGH67	TSG	1	0	2014/4/8	1991	2014	1	1	23	22.5517	22.5517	2	0	0	1	0	0	0		364	660		364	660
NTUH528	NTU	1	0		1979	2014	1	1	35	34.82	34.82	4	0	0	1	0	0	1					608.899	490000
NTUH529	NTU	1	0		1972	2014	1	1	42	42.1109	42.1109	6	0	0	1	0	0	1					258.469	60500
CYCH40	CYC	3	0	2014/3	1994	2014	1	1	20	19.4196	19.4196	1	0	0	1	0	0	0		380	81000		380	81000
NCKUH178	NCK	3	0	41737	1991	2014	1	0	23	23.0034	23.0034	2	0	0	0	0	0	0		214	7370		214	7370
NTUH530	NTU	1	0		1991	2014	1	1	23	22.36	22.36	2	0	0	0	0	0	0					257.58	216000
NTUH531	NTU	1	0		1991	2014	1	1	23	22.5927	22.5927	2	0	0	0	0	0	0					273.212	246000
CM73	CM	3	0	2013/9/30	1991	2014	1	1	23	22.6502	22.6502	2	0	0	0	0	0	0		444	77666		230	75343
FEMH229	FEM	1	0	30510	1983	2014	1	1	30.8139	30.8145	30.8145	4	0	0	0	1	0	0					280.411	15800
FEMH26	FEM	1	0	30781	1984	2014	1	1	30.075	30.0726	30.0726	4	0	0	0	0	0	0					309.784	153000
TYGH437	TYG	1	0	41759	1980	2014	1	1	34.1014	34.078	34.078	4	0	0			0						80	112500
NTUH532	NTU	1	0		1986	2014	1	1	28	27.4771	27.4771	3	0	0	1	0	0	0					246.816	5760000
NTUH533	NTU	1	0		1980	2014	1	1	34	33.4511	33.4511	4	0	0	1	0	0	0					418.918	1030000
NTUH534	NTU	1	0		1979	2014	1	1	35	34.5572	34.5572	4	0	0	1	0	0	0					375.289	43300
NTUH535	NTU	1	0		1989	2014	1	1	25	24.9774	24.9774	2	0	0	1	0	0	0					336.699	23600
NTUH536	NTU	1	0		1989	2014	1	1	25	24.8898	24.8898	2	0	0	0	0	0	0					380.87	42500
TSGH68	TSG	1	0	2014/4/28	1981	2014	1	1	33	33.0842	33.0842	4	0	0	0	0	0	0		48	10000000		48	10000000
TYGH440	TYG	1	0	41759	1975	2014	1	2	38.4822	38.4559	38.4559	5	0	1			1						654	48013
NTUH538	NTU	1	0		1988	2014	1	1	26	25.5305	25.5305	3	0	0	0	0	0	0					33.5336	365000
NTUH539	NTU	1	0		1988	2014	1	1	26	25.7467	25.7467	3	0	0	0	0	0	0					468.528	12700
CCH140	CCH	2	0	41091	1978	2014	1	2	36.337	36.3121	36.3121	5	1	0	1	1	1	0		572			323	14834
CCH141	CCH	2	0	41334	1962	2014	1	2	52.1397	52.104	52.104	8	1	0	1	1	1	0		318	9239		243	4029
CCH142	CCH	2	0	38534	1974	2014	1	2	39.6411	39.614	39.614	5	0	1	0	1	1	0		505	400		305	8733
TSGH69	TSG	1	0	2014/5/2	1976	2014	1	0	38	37.6646	37.6646	5	0				0	0		704	78700		704	78700
NCKUH179	NCK	3	0	41436	1986	2014	1	1	26	27.9726	27.9726	3	0	0	1	0	0	1		36	81100		264	27000
CM17	CM	3	0	2011/9/14	1983	2014	1	1	31	30.8172	30.8172	4	0	0	0	0	0	1		243	2560000		274	37226
CYCH21	CYC	3	0	2011/09	1988	2014	1	1	26	26.0151	26.0151	3	0	0	1	0	0	0					251	24600
NTUH540	NTU	1	0		1982	2014	1	1	32	31.603	31.603	4	0	0	1	0	0	0					718.308	88900
NTUH541	NTU	1	0		1979	2014	1	1	35	34.7132	34.7132	4	1	0	1	1	0	0					210.33	134000
NTUH542	NTU	1	0		1954	2014	1	1	60	60.1396	60.1396	10	1	0	0	1	0	1					28.737	1270000
NTUH544	NTU	1	0		1978	2014	1	1	36	35.77	35.77	5	0	1	0	0	0	0					339.72	6980
TYGH444	TYG	1	0	41773	1990	2014	1	1	23.9151	23.8987	23.8987	2	0	0			0						391	10371
TSGH74	TSG	1	0	2014/4/16	1984	2014	1	1	30	29.588	29.588	3	0	0	0	0	0	0		35	565000		61	565000
CM21	CM	3	0	2012/6/15	1983	2014	1	1	31	30.7981	30.7981	4	0	0	0	0	0	1		395	550		243	22798
TCVGH30	TCV	2	0	41758	1965	2014	1	1	48.7836	48.7502	48.7502	7	0	0	0	1	0	1		15	396000		15	39600
FEMH145	FEM	1	0	32635	1989	2014	1	1	25.0361	25.0349	25.0349	3	0	0	0	0	1	0					440.881	108000
NTUH545	NTU	1	0		1990	2014	1	1	24	24.3285	24.3285	2	0	0	0	0	0	0					887.644	1270
NCKUH180	NCK	3	0	38126	1968	2014	1	2	46	45.4784	45.4784	7	0	0	1	1	1	0		474	169000		146	169000
FEMH106	FEM	1	0	33366	1991	2014	1	1	23.0389	23.039	23.039	2	0	0	1	0	0	0					11.5748	250000
FEMH79	FEM	1	0	34191	1993	2014	1	1	20.7833	20.7803	20.7803	2	0	0	0	0	0	1					132.714	367000
NTUH547	NTU	1	0		1969	2014	1	1	45	44.5202	44.5202	6	0	0	1	0	0	0					151.2	50700
NTUH548	NTU	1	0		1991	2014	1	1	23	22.8501	22.8501	2	0	0	1	0	0	0					615.938	137000
NTUH549	NTU	1	0		1954	2014	0	0	60	60.0739	60.0739	10	1	0	1	0	1	0					140.996	15700
NTUH550	NTU	1	0		1986	2014	1	1	28	28.386	28.386	3	0	0	1	0	0	1					305.292	33000
NCKUH181	NCK	3	0	41751	1988	2014	1	1	26	25.6235	25.6235	3	0	0	0	0	0	1		339	86400		339	86400
NCKUH182	NCK	3	0	40632	1987	2014	1	1	27	27.1348	27.1348	3	0	0	1	1	0	1		453	792000		211	792000
CM18	CM	3	0	2004/3/2	1980	2014	1	1	34	33.922	33.922	4	0	0	1	0	0	0					350	9704
CM97	CM	3	0	2014/4/29	1962	2014	1	1	52	51.4114	51.4114	8	0	0	0	0	0	1		225	5345		225	5345
FEMH278	FEM	1	0	29609	1981	2014	1	1	33.3444	33.3388	33.3388	4	0	0	1	0	1	1					320.74	91500
FEMH45	FEM	1	0	31016	1984	2014	1	1	29.4917	29.4867	29.4867	3	0	0	0	0	0	0					159.213	3360
NCKUH183	NCK	3	0	41751	1990	2014	1	1	24	23.5346	23.5346	2	0	0	0	0	0	0		205	98700		205	98700
NTUH553	NTU	1	0		1984	2014	1	1	30	29.4812	29.4812	3	0	0	1	0	0	0					371.238	527000
NCKUH184	NCK	3	0	40330	1988	2014	0	0	26	26.0698	26.0698	3	0	0	1	0	0	0		545	28500		344	20400
NCKUH185	NCK	3	0	41004	1990	2014	1	1	24	23.9617	23.9617	2	0	0	1	0	0	0		415	15200		349	15200
NCKUH186	NCK	3	0	41779	1988	2014	1	0	26	25.4209	25.4209	3	0	0	1	0	0	1		289	33100		289	33100
NTUH554	NTU	1	0		1990	2014	1	1	24	23.6413	23.6413	2	0	0	0	0	0	0					342.023	674000
CCH143	CCH	2	0	41776	1989	2014	1	1	25.0521	25.0349	25.0349	3	0	0	0	0	0	0		259	242		259	242
CCH144	CCH	2	0	41821	1993	2014	1	1	20.6575	20.6434	20.6434	2	0	0	0	0	0	0		275	27159		275	27159
CM76	CM	3	0	2013/11/13	1991	2014	1	1	23	22.7269	22.7269	2	0	0	0	0	0	0		251	350233		99	357874
CCH145	CCH	2	0	41767	1987	2014	1	1	27.2575	27.2389	27.2389	3	0	0	0	0	0	0		12	182790		12	182790
CYCH27	CYC	3	0	41780	1993	2014	1	1	21	21.0486	21.0486	2	0	0	0	1	0	0		21	253000		21	253000
CCH146	CCH	2	0	41774	1958	2014	1	0	56.3342	56.2957	56.2957	9	1	0	0	1	0	0		82	387071		82	387071
NCKUH187	NCK	3	0	41768	1987	2014	1	1	27	26.7159	26.7159	3	0	0	1	0	0	0		257	56800		257	56800
NTUH556	NTU	1	0		1981	2014	1	1	33	32.5311	32.5311	4	1	0	1	0	0	0					331.726	70800
NTUH557	NTU	1	0		1977	2014	1	1	37	37.0842	37.0842	5	0	0	1	0	0	0					311.372	11700
TYGH462	TYG	1	0	41781	1978	2014	1	2	35.7753	35.7509	35.7509	5	1	0			1						229	13336
TYGH464	TYG	1	0	41775	1969	2014	1	2	44.674	44.6434	44.6434	6	0	0			1						116	25833
NTUH558	NTU	1	0		1984	2014	1	1	30	30.2286	30.2286	4	0	0	1	0	0	0					805.253	27800
NTUH559	NTU	1	0		1990	2014	1	1	24	24.4162	24.4162	2	0	0	0	0	0	1					415.293	54500
TSGH71	TSG	1	0	2014/5/30	1961	2014	1	1	53	53.3032	53.3032	8	1	0	1		0	1		405	8670000		319	8670000
TYGH466	TYG	1	0	41695	1971	2014	1	2	43.1671	43.1376	43.1376	6	0	0			1						305	8210
FEMH191	FEM	1	0	31356	1985	2014	1	1	28.5972	28.5941	28.5941	3	0	0	1	0	0	0					324.478	427000
NCKUH188	NCK	3	0	41779	1957	2014	1	0	57	57.3169	57.3169	9	1	1	0		0	0		153	151000		153	151000
NTUH560	NTU	1	0		1978	2014	1	1	36	36.2355	36.2355	5	0	0	1	0	0	0					14.7136	69000
NTUH561	NTU	1	0		1985	2014	1	1	29	28.5175	28.5175	3	0	0	0	0	0	0					407.983	84300
NTUH562	NTU	1	0		1964	2014	1	1	50	49.4428	49.4428	7	1	0	1	0	1	0					374.256	19100
NTUH563	NTU	1	0		1974	2014	1	1	40	40.2245	40.2245	6	0	0	1	0	0	0					323.503	6620
NTUH564	NTU	1	0		1991	2014	1	1	23	23.2225	23.2225	2	0	0	1	0	0	0					509.064	23900
TSGH70	TSG	1	0	2014/5/28	1985	2014	1	1	29	28.9035	28.9035	3	0	0	1	0	0	0		13	99800		12	99800
TYGH470	TYG	1	0	41787	1972	2014	1	1	41.4959	41.4675	41.4675	6	0	0			0						334	26312
NCKUH189	NCK	3	0	41786	1982	2014	1	1	32	31.77	31.77	4	0	1	0	1	0	0		64	472000		64	472000
NTUH565	NTU	1	0		1989	2014	1	1	25	24.5667	24.5667	2	0	0	1	0	0	0					249.48	177000
NTUH566	NTU	1	0		1980	2014	1	1	34	33.6564	33.6564	4	0	0	1	0	0	1					67.9496	77700
NCKUH190	NCK	3	0	41786	1990	2014	1	1	24	23.551	23.551	2	0	0	0	0	0	1		225	38900		225	38900
CM100	CM	3	0	2014/6/10	1974	2014	1	0	40	40.3641	40.3641	6	0	0	0	0	0	0		54	1015901		54	1015901
CCH147	CCH	2	0	41789	1995	2014	1	1	19.3644	19.3511	19.3511	1	0	0	0	1	0	0		191	42152		191	42152
FEMH150	FEM	1	0	28586	1978	2014	1	1	36.1972	36.1971	36.1971	5	0	0	1	0	1	0					137.826	851
NCKUH191	NCK	3	0	41800	1987	2014	1	1	27	27.0034	27.0034	3	0	0	0		0	0		55	150000		55	150000
NCKUH192	NCK	3	0	41324	1988	2014	1	1	26	25.9521	25.9521	3	0	0	0	0	0	0		564	8820		336	37100
CCH148	CCH	2	0	38534	1958	2014	1	2	56.011	55.9726	55.9726	9	1	0	0	0	1	0		419	15800		297	60523
CCH149	CCH	2	0	38899	1981	2014	0	2	33.4356	33.4127	33.4127	4	0	0	0	1	1	0					396
FEMH8	FEM	1	0	32763	1989	2014	1	1	24.7694	24.7666	24.7666	2	0	0	0	0	0	0					480.29	32400
NCKUH193	NCK	3	0	41800	1978	2014	1	1	36	35.551	35.551	5	0	0	1	1	0	1		172	157000		172	157000
TYGH473	TYG	1	0	41768	1975	2014	1	1	38.5233	38.4969	38.4969	5	1	0			0						388	7538
NTUH568	NTU	1	0		1994	2014	1	1	20	20.2984	20.2984	2	0	0	0	0	0	1					665.799	11600
NTUH569	NTU	1	0		1981	2014	1	1	33	32.9144	32.9144	4	0	1	0	1	0	0					12.98	240000
NTUH570	NTU	1	0		1983	2014	1	1	31	30.8063	30.8063	4	0	1	0	1	0	1					506.196	9250
TSGH72	TSG	1	0	2014/6/13	1988	2014	1	1	26	25.6509	25.6509	3	1	0	1	0	0	0		180	172000		180	172000
TYGH474	TYG	1	0	41796	1988	2014	1	1	25.8767	25.859	25.859	3	1	0			0						106	192500
TYGH477	TYG	1	0	41799	1993	2014	1	1	21.0795	21.065	21.065	2	1	0			0						175	9788
NTUH571	NTU	1	0		1967	2014	1	1	47	47.0116	47.0116	7	1	0	0	1	0	1					103.675	312000
CYCH31	CYC	3	0	41799	1995	2014	1	1	19	19.2033	19.2033	1	0	0	1	0	0	0		58	1650000		58	1650000
TYGH479	TYG	1	0	41786	1958	2014	1	2	56.0384	56	56	9	1	0			1						406	63276
TYGH481	TYG	1	0	41604	1973	2014	1	2	41.0329	41.0048	41.0048	6	0	0			1						281	6695
TYGH482	TYG	1	0	41633	1978	2014	1	2	36.0932	36.0684	36.0684	5	0	0			1						356	21917
FEMH158	FEM	1	0	30242	1982	2014	1	1	31.6833	31.6824	31.6824	4	0	0	1	0	0	0					186.375	281000
FEMH210	FEM	1	0	27563	1975	2014	1	1	39.0167	39.0171	39.0171	5	0	0	1	1	1	1					474.651	20300
FEMH227	FEM	1	0	31598	1986	2014	1	1	27.9694	27.9699	27.9699	3	0	0	0	0	0	0					247.826	195000
NCKUH194	NCK	3	0	41779	1992	2014	1	1	22	22.3217	22.3217	2	0	0	0	0	0	0		172	126000		172	126000
NCKUH195	NCK	3	0	38579	1981	2014	1	1	33	33.2731	33.2731	4	0	0	1	1	0	0		538	6150		342	6060
NTUH572	NTU	1	0		1973	2014	1	1	41	40.4873	40.4873	6	1	1	0	0	0	1					446.62	35900
TYGH484	TYG	1	0	41794	1994	2014	1	1	19.9205	19.9069	19.9069	1	0	0			0						344	83437
TYGH485	TYG	1	0	41572	1977	2014	1	1	36.9918	36.9665	36.9665	5	1	0			0						9	208400
TYGH486	TYG	1	0	41795	1991	2014	1	1	22.8	22.7844	22.7844	2	0	0			0						314	67444
CCH150	CCH	2	0	41772	1993	2014	1	1	21.2767	21.2621	21.2621	2	0	0	1	0	0	0		326	282524		326	282524
NTUH573	NTU	1	0		1990	2014	1	1	24	24.2437	24.2437	2	0	0	0	0	0	0					434.248	3500
NTUH574	NTU	1	0		1985	2014	1	1	29	28.4873	28.4873	3	0	0	1	0	0	0					251.459	105000
TYGH487	TYG	1	0	41787	1958	2014	1	2	56.4548	56.4162	56.4162	9	0	0			1						378	8181
NTUH576	NTU	1	0		1989	2014	1	1	25	24.6653	24.6653	2	0	0	1	1	0	0					293.834	155000
TYGH489	TYG	1	0	41803	1994	2014	1	1	19.7671	19.7536	19.7536	1	1	0			0						287	86200
CCH151	CCH	2	0	41803	1988	2014	1	1	26.3315	26.3135	26.3135	3	0	0	1	0	0	0		221	23744		99	18994
CCH152	CCH	2	0	41814	1943	2014	1	0	71.0219	70.9733	70.9733	10	1	1	0	1	1	0		300	124662		300	124662
TSGH73	TSG	1	0	2013/9/30	1985	2014	1	1	29	29.0842	29.0842	3	0	0	0	0	0	0		592	23600		669	65400
CYCH30	CYC	3	0	2014/06/11	1974	2014	1	1	40	39.77	39.77	5	0	1	0	1	0	0		62	438000		62	438000
TYGH490	TYG	1	0	41795	1989	2014	1	1	24.5863	24.5695	24.5695	2	0	0			0						297	92794
TYGH491	TYG	1	0	41803	1985	2014	1	1	28.7233	28.7036	28.7036	3	0	0			0						414	119300
TYGH492	TYG	1	0	41784	1977	2014	1	2	37.4082	37.3826	37.3826	5	0	1			1						363	38093
CCH153	CCH	2	0	38899	1981	2014	1	2	32.9616	32.9391	32.9391	4	0	0	0	1	1	1		467	29600		270	40
CCH154	CCH	2	0	38534	1971	2014	1	2	42.7945	42.7652	42.7652	6	1	0	1	1	1	0		270	59300		379	169
CCH155	CCH	2	0	38169	1978	2014	1	2	35.811	35.7864	35.7864	5	0	0	1	1	1	0		341	3200		409	5882
CCH156	CCH	2	0	38899	1969	2014	1	2	45.2055	45.1745	45.1745	7	1	0	1	1	1	0		478	27403		322	6123
NCKUH196	NCK	3	0	41796	1993	2014	1	1	21	20.7748	20.7748	2	0	0	0	0	0	0		405	33800		405	33800
NCKUH197	NCK	3	0	41813	1971	2014	1	1	43	42.6721	42.6721	6	1	0	1	1	0	0		45	25100		45	25100
TYGH495	TYG	1	0	41823	1976	2014	1	1	37.7233	37.6975	37.6975	5	0	0			0						74	183300
NTUH579	NTU	1	0		1977	2014	1	1	37	36.8569	36.8569	5	0	0	1	0	0	1					230.105	61900
TYGH498	TYG	1	0	41815	1969	2014	0	2	44.9753	44.9446	44.9446	6	0	1			1						320	25983
NTUHHC38	NTUHC	1	0	41395	1988	2014	1	1	26.4111	26.4066	26.4066	3	0	1	0	0	0	0		320	17900		243	40700
TYGH499	TYG	1	0	41830	1987	2014	1	1	27.189	27.1704	27.1704	3	0	0			0						444	13867
TYGH500	TYG	1	0	41753	1989	2014	1	1	24.6301	24.6133	24.6133	2	1	0			0						441	32632
TYGH501	TYG	1	0	41823	1996	2014	1	1	17.8219	17.8097	17.8097	1	1	0			0						849	177200
NTUH581	NTU	1	0		1978	2014	1	1	36	36.4764	36.4764	5	0	0	1	1	0	0					513	6450
NTUH582	NTU	1	0		1976	2014	1	1	38	37.9685	37.9685	5	0	0			0	0					338.247	26100
TYGH503	TYG	1	0	41677	1990	2014	1	1	24.537	24.5202	24.5202	2	0	1			0						472	45923
TYGH504	TYG	1	0	41767	1993	2014	1	1	20.9178	20.9035	20.9035	2	1	0			0						262	136200
CM49	CM	3	0	2013/4/4	1981	2014	1	1	33	33.0595	33.0595	4	0	0	0	0	0	0					234	52035
NCKUH198	NCK	3	0	40121	1980	2014	1	1	34	34.2286	34.2286	4	0	0	1	1	0	0					521	26200
TYGH506	TYG	1	0	41817	1964	2014	0	2	49.7233	49.6893	49.6893	7	0	0			1						287	32042
TYGH507	TYG	1	0	41816	1972	2014	1	2	41.7973	41.7687	41.7687	6	0	0			1						337	13157
TYGH508	TYG	1	0	41788	1970	2014	1	2	44.1753	44.1451	44.1451	6	0	0			1						578	10811
TYGH509	TYG	1	0	41816	1972	2014	1	2	41.726	41.6975	41.6975	6	0	0			1						62	52926
TYGH510	TYG	1	0	41820	1973	2014	1	2	41.1781	41.1499	41.1499	6	0	0			1						273	112600
TYGH511	TYG	1	0	41827	1981	2014	1	1	32.6027	32.5804	32.5804	4	0	0			0						266	1675000
TYGH512	TYG	1	0	41830	1984	2014	1	1	30.0795	30.0589	30.0589	4	0	0			0						80	50967
FEMH63	FEM	1	0	31905	1987	2014	1	1	27.1889	27.1896	27.1896	3	1	0	1	0	0	1					444	13867
TYGH514	TYG	1	0	41836	1995	2014	1	1	18.7562	18.7433	18.7433	1	0	0			0						495	59389
TYGH516	TYG	1	0	41306	1958	2014	1	2	56.4137	56.3751	56.3751	9	0	1			0						266	34253
TYGH517	TYG	1	0	41747	1981	2014	1	1	33.2055	33.1828	33.1828	4	0	0			0						232	3601
NCKUH199	NCK	3	0	41808	1979	2014	1	0	35	35.0144	35.0144	5	1	0	1	1	0	0		441	86500		441	86500
TYGH518	TYG	1	0	41593	1963	2014	1	2	50.8192	50.7844	50.7844	8	0	0			1						566	96492
TYGH519	TYG	1	0	41838	1979	2014	0	2	35.3096	35.2854	35.2854	5	0	0			1						758	8897
TYGH520	TYG	1	0	40948	1976	2014	1	2	38.2192	38.193	38.193	5	0	1			1						675.7	4162
TYGH521	TYG	1	0	41830	1985	2014	1	1	29.1425	29.1225	29.1225	3	0	0			0						97	248400
NTUH584	NTU	1	0		1987	2014	1	1	27	26.8966	26.8966	3	0	0	0	1	0	1					385.203	6120
CCH157	CCH	2	0	38899	1964	2014	1	2	49.7753	49.7413	49.7413	7	0	0	0	0	1	0		325	147000		211	60523
NTUH585	NTU	1	0		1972	2014	1	2	42	42.308	42.308	6	1	1	0	1	1	0					214.76	9570
NCKUH200	NCK	3	0	40400	1989	2014	1	1	25	25.2786	25.2786	3	0	0	1	0	0	0		330	23600		484	15100
NCKUH201	NCK	3	0	41814	1989	2014	1	1	25	24.6927	24.6927	2	0	1	0	1	0	0		326	62200		326	62400
NCKUH202	NCK	3	0	41541	1982	2014	1	1	32	32.4764	32.4764	4	0	0	0	0	0	1		99	192000		99	192000
NTUH586	NTU	1	0		1976	2014	1	1	38	37.6865	37.6865	5	1	0	1	0	0	0					244.992	30700
TYGH523	TYG	1	0	41838	1989	2014	1	1	24.9288	24.9117	24.9117	2	1	0			0						366	68416
TYGH524	TYG	1	0	41838	1992	2014	1	1	21.7315	21.7166	21.7166	2	1	0			0						621	3213
CCH158	CCH	2	0	41806	1947	2014	1	0	66.9178	66.872	66.872	10	0	0	0	0	1	0		117	357174		117	357174
CYCH41	CYC	3	0	2014/5	1995	2014	1	1	19	19.2115	19.2115	1	0	0	1	1	0	0		733	5920		733	5920
FEMH13	FEM	1	0	30128	1982	2014	1	1	32.0806	32.0794	32.0794	4	0	0	0	0	0	0					154.686	46800
NTUH588	NTU	1	0		1987	2014	1	1	27	26.8474	26.8474	3	0	0	1	0	0	0					267.912	82300
NTUH589	NTU	1	0		1978	2014	1	1	36	36.2382	36.2382	5	0	1	0	1	0	0					409.248	200000
CCH159	CCH	2	0	41575	1990	2014	1	1	23.8055	23.7892	23.7892	2	0	0	0	0	0	0		169	11105		250	30155
CM101	CM	3	0	2014/7/4	1978	2014	1	1	36	36.0575	36.0575	5	0	0	0	0	0	0		212	422856		212	455856
FEMH274	FEM	1	0	32028	1987	2014	1	1	26.8889	26.8857	26.8857	3	0	0	0	0	0	1					325.889	38600
NCKUH203	NCK	3	0	40749	1988	2014	1	1	26	26.1136	26.1136	3	0	0	0	0	0	1		202	2160		202	2160
NCKUH204	NCK	3	0	41835	1986	2014	1	1	28	27.7426	27.7426	3	0	0	1	0	0	1		439	33100		439	33100
TYGH526	TYG	1	0	41788	1981	2014	1	2	33.3151	33.2923	33.2923	4	1	1			1						383	62055
CM105	CM	3	0	2014/7/11	1962	2014	1	0	52	52.3121	52.3121	8	0	0	0	0	0	0		4	78029
FEMH127	FEM	1	0	33266	1991	2014	1	1	23.5028	23.499	23.499	2	0	0	0	0	0	0					62.7638	140000
NTUH592	NTU	1	0		1960	2014	1	1	54	54.5736	54.5736	8	0	0	1	1	0	1					79.002	225000
TYGH527	TYG	1	0	41843	1988	2014	1	1	25.6493	25.6318	25.6318	3	0	0			0						335	64336
NCKUH205	NCK	3	0	41807	1967	2014	1	1	47	46.6064	46.6064	7	0	1	0	1	0	0		167	29200		167	29200
NCKUH206	NCK	3	0	41796	1989	2014	1	1	25	25.0349	25.0349	3	0	0	0	0	0	0		217	161000		217	161000
TYGH528	TYG	1	0	41836	1997	2014	1	1	16.8795	16.8679	16.8679	1	1	0			0						433	54442
NTUH593	NTU	1	0		1992	2014	1	1	22	22.4203	22.4203	2	0	0	1	0	0	0					338.877	11100
NTUH594	NTU	1	0		1993	2014	1	1	21	20.6598	20.6598	2	0	0	1	0	0	0					314.16	523000
NCKUH207	NCK	3	0	41828	1994	2014	1	1	20	19.8138	19.8138	1	0	0	0	0	0	0		259	122000		259	122000
TYGH531	TYG	1	0	41844	1976	2014	1	2	37.8932	37.8672	37.8672	5	0	0			1						423	47385
CCH160	CCH	2	0	41369	1986	2014	1	1	28.5644	28.5448	28.5448	3	0	0	1	0	0	0		269	26765		233	16081
FEMH185	FEM	1	0	26743	1973	2014	1	2	41.375	41.3771	41.3771	6	0	1	0	1	1	0					331.987	3420
FEMH75	FEM	1	0	30020	1982	2014	1	1	32.4028	32.4052	32.4052	4	0	1	0	1	0	0					28.5348	45100
NTUH595	NTU	1	0		1993	2014	1	1	21	20.9774	20.9774	2	0	0	1	0	0	0					301.551	32600
TYGH533	TYG	1	0	41836	1986	2014	1	1	27.7096	27.6906	27.6906	3	1	0			0						353	33850
NCKUH208	NCK	3	0	39738	1985	2014	1	1	23	29.5195	29.5195	3	0	0	0	0	0	0		601	5660		88	109000
NTUH597	NTU	1	0		1981	2014	1	1	33	32.6927	32.6927	4	0	0	1	0	0	0					183.126	31600
TYGH534	TYG	1	0	41851	1981	2014	1	1	33.0521	33.0294	33.0294	4	1	0			0						199	139700
TYGH535	TYG	1	0	41816	1985	2014	1	1	28.9397	28.9199	28.9199	3	0	0			0						501	62717
CCH161	CCH	2	0	41830	1985	2014	1	1	28.8082	28.7885	28.7885	3	0	0	1	0	0	0		133	20166		133	20166
TSGH75	TSG	1	0	2014/7/8	1985	2014	1	1	29	28.7611	28.7611	3	0	0	0	0	0	0		718	12300		718	12300
TYGH536	TYG	1	0	41837	1989	2014	1	1	24.6932	24.6762	24.6762	2	0	0			0						139	79860
TYGH537	TYG	1	0	41850	1992	2014	1	1	22.1397	22.1246	22.1246	2	0	0			0						522	66949
TYGH538	TYG	1	0	41858	1977	2014	1	1	37.3836	37.358	37.358	5	0	1			0						195	75107
CM102	CM	3	0	2014/7/30	1990	2014	1	1	24	23.9179	23.9179	2	0	0	0	0	0	0		51	5886161		51	5886161
CM104	CM	3	0	2014/7/16	1983	2014	1	1	31	30.642	30.642	4	0	0	0	0	0	0		287	27717		287	27717
FEMH178	FEM	1	0	31693	1986	2014	1	1	27.8444	27.8439	27.8439	3	1	0	1	0	0	0					574.235	183000
FEMH200	FEM	1	0	28274	1977	2014	1	1	37.2028	37.2047	37.2047	5	0	0	0	1	0	0					279	116000
FEMH212	FEM	1	0	32488	1988	2014	1	1	25.6694	25.6674	25.6674	3	0	0	0	0	0	1					296.866	124000
FEMH273	FEM	1	0	14183	1938	2014	1	2	75.7833	75.7837	75.7837	10	1	0	0	1	0	0					47.3283	554000
NTUH598	NTU	1	0		1982	2014	1	1	32	32.3778	32.3778	4	1	0	1	0	0	0					629.76	3250
NTUH599	NTU	1	0		1959	2014	1	1	55	55.1951	55.1951	9	1	0	1	1	1	0					665.229	39700
TYGH539	TYG	1	0	41780	1985	2014	1	1	28.811	28.7912	28.7912	3	0	0			0						548	9109
TYGH540	TYG	1	0	41855	1980	2014	0	2	33.7178	33.6947	33.6947	4	0	0			0						3	200900
NTUH600	NTU	1	0		1965	2014	0	0	49	48.6899	48.6899	7	1	0	1	1	0	0					702.5	39200
NTUH601	NTU	1	0		1975	2014	1	2	39	39.4333	39.4333	5	1	0	1	0	1	0					51.5504	897000
TYGH541	TYG	1	0	41866	1995	2014	1	1	19.5863	19.5729	19.5729	1	1	0			0						744	3097
NCKUH209	NCK	3	0	41191	1975	2014	1	1	37	39.5674	39.5674	5	0	1	0	1	0	0		500	34500		495	16300
NTUH602	NTU	1	0		1981	2014	1	1	33	32.7091	32.7091	4	0	0	1	0	0	0					467.68	12100
NTUH603	NTU	1	0		1988	2014	1	1	26	25.6893	25.6893	3	0	0	0	0	0	1					256.077	29900
CM96	CM	3	0	2014/4/18	1987	2014	1	1	27	27.1513	27.1513	3	0	0	0	0	0	0		320	134705		320	134705
FEMH272	FEM	1	0	21001	1957	2014	1	2	57.1361	57.1362	57.1362	9	1	0	0	1	1	1					232.249	20400
NTUH604	NTU	1	0		1982	2014	1	1	32	32.2957	32.2957	4	0	0	1	0	0	0					923.737	253000
TYGH542	TYG	1	0	41871	1981	2014	1	1	32.6877	32.6653	32.6653	4	0	1			0						123	69427
TYGH543	TYG	1	0	41864	1988	2014	1	1	26.337	26.319	26.319	3	0	0			0						226	1651
TYGH544	TYG	1	0	41864	1986	2014	1	1	28.2	28.1807	28.1807	3	0	0			0						399	359800
FEMH136	FEM	1	0	34073	1993	2014	1	1	21.3528	21.3525	21.3525	2	0	0	0	0	0	0					51.081	398000
NCKUH210	NCK	3	0	41828	1991	2014	1	1	23	23.1376	23.1376	2	0	0	0	0	0	0		516	78100		516	78100
NTUH606	NTU	1	0		1985	2014	1	1	29	29.2348	29.2348	3	0	0	1	0	0	0					729.043	3480
TYGH545	TYG	1	0	41816	1979	2014	1	1	35.0329	35.0089	35.0089	5	0	1			0						254	26574
TYGH549	TYG	1	0	41865	1988	2014	1	1	25.8329	25.8152	25.8152	3	0	0			0						104	36599
TYGH550	TYG	1	0	41876	1981	2014	1	1	33.6329	33.6099	33.6099	4	0	0			0						534	19391
TYGH551	TYG	1	0	41869	1984	2014	1	1	30.4192	30.3984	30.3984	4	0	0			0						521	65568
NCKUH211	NCK	3	0	40962	1991	2014	1	1	23	23.5975	23.5975	2	0	0	1	1	0	0		527	4380		244	77500
NCKUH212	NCK	3	0	39470	1982	2014	1	1	32	31.9261	31.9261	4	0	0	1	0		1		1146	154000		435	95300
TYGH553	TYG	1	0	41863	1965	2014	1	1	49.5041	49.4702	49.4702	7	0	1			0						142	79849
NTUH607	NTU	1	0		1992	2014	1	1	22	22.3135	22.3135	2	0	0	0	0	0	0					356.621	66800
NTUH608	NTU	1	0		1979	2014	1	1	35	35.4825	35.4825	5	0	1	0	1	0	0					34.0065	526000
NTUH609	NTU	1	0		1953	2014	0	0	61	61.4073	61.4073	10	1	0	1	0	0	0					385.2	13900
TYGH554	TYG	1	0	41871	1992	2014	1	1	22.0548	22.0397	22.0397	2	1	0			0						351	45995
CCH162	CCH	2	0	41456	1992	2014	1	1	22.1507	22.1355	22.1355	2	0	0	0	0	0	1
CCH163	CCH	2	0	38534	1974	2014	1	2	39.9507	39.9233	39.9233	5	0	0	1	1	1	0		462	49175		247	145807
FEMH184	FEM	1	0	32270	1988	2014	1	1	26.3083	26.308	26.308	3	0	0	1	0	0	0					314.528	73900
TYGH555	TYG	1	0	41858	1988	2014	1	1	25.6986	25.681	25.681	3	0	0			0						391	8872
CCH164	CCH	2	0	38741	1983	2014	0	2	31.0685	31.0472	31.0472	4	0	0	0	0	1	0		767	17200		398	10595
CM84	CM	3	0	2014/8/26	1963	2014	1	1	51	50.7324	50.7324	8	0	0	0	0	0	1		224	1716		224	1716
CCH165	CCH	2	0	38899	1980	2014	0	2	34.6466	34.6229	34.6229	4	0	0	0	1	1	0		560	1235		560	1235
CM16	CM	3	0	2012/3/20	1984	2014	1	1	30	29.9083	29.9083	3	0	0	0	0	1	0		339	10862		432	27304
CM36	CM	3	0	2012/10/1	1984	2014	1	0	30	29.9329	29.9329	3	0	1	0	0	0	0		435	68059		159	104779
NTUHHC13	NTUHC	1	0	41869	1991	2014	1	1	22.875	22.8775	22.8775	2	0	0	0		0	0		51	225000		51	225000
CCH166	CCH	2	0	38899	1969	2014	1	2	45.4959	45.4648	45.4648	7	1	0	0	0	1	0		785	878		397	10104
CCH167	CCH	2	0	39264	1977	2014	1	2	37.2274	37.2019	37.2019	5	0	1	0	1	1	0		463	8120		290	29470
CCH168	CCH	2	0	38899	1973	2014	1	2	40.9123	40.8843	40.8843	6	1	1	0	1	1	0		219	10600		114	4573
FEMH37	FEM	1	0	32098	1987	2014	1	1	26.7917	26.7926	26.7926	3	0	0	1	0	0	0					55.7078	74800
NCKUH213	NCK	3	0	41870	1978	2014	1	1	36	35.9808	35.9808	5	0	0	0	0	0	0		24	209000		24	209000
NCKUH214	NCK	3	0	41864	1986	2014	1	1	28	27.8439	27.8439	3	0	0	1	0	0	0		383	8690		383	8690
NTUH611	NTU	1	0		1986	2014	1	1	28	28.2546	28.2546	3	1	0	1	0	0	0					114.66	392000
TYGH558	TYG	1	0	41889	1991	2014	1	1	23.1699	23.154	23.154	2	1	0			0						351	39495
CCH169	CCH	2	0	41878	1986	2014	1	1	28.1918	28.1725	28.1725	3	0	0	1	1	0	0		95	1952971		95	1952971
NCKUH215	NCK	3	0	40493	1959	2014	1	0	55	55.5428	55.5428	9	1	0	1	1	0	0		832	3590		210	340000
CCH171	CCH	2	0	41877	1970	2014	0	2	43.9973	43.9671	43.9671	6	1	0	0	1	1	0		21	496983		21	496983
TYGH559	TYG	1	0	41837	1978	2014	1	2	35.989	35.9644	35.9644	5	0	0			1						573	6757
TYGH561	TYG	1	0	41886	1993	2014	1	1	21.3151	21.3005	21.3005	2	0	0			0						234	31683
NTUH612	NTU	1	0		1983	2014	1	1	31	31.1732	31.1732	4	0	0	1	1	0	0					320.933	36000
NTUH613	NTU	1	0		1989	2014	1	1	25	24.9692	24.9692	2	0	0	0	0	0	0					280.426	223
NCKUH216	NCK	3	0	41004	1989	2014	1	1	25	25.5195	25.5195	3	0	0	1	0	0	0		312	64400		124	49800
NTUH614	NTU	1	0		1989	2014	1	1	25	25.462	25.462	3	0	0	0	0	0	1					119.511	5920000
TYGH564	TYG	1	0	41886	1973	2014	1	1	40.7425	40.7146	40.7146	6	0	1			0						75	93057
TYGH565	TYG	1	0	41886	1969	2014	1	1	45.1014	45.0705	45.0705	7	0	0			0						285	69949
FEMH233	FEM	1	0	31905	1987	2014	1	1	27.3417	27.3457	27.3457	3	0	0	1	0	0	1					385.573	22200
FEMH270	FEM	1	0	28623	1978	2014	1	1	36.3278	36.3313	36.3313	5	1	0	1	1	0	1					351.086	137000
NCKUH217	NCK	3	0	41779	1988	2014	1	1	26	25.8617	25.8617	3	0	0	0	0	0	0		463	26700		333	118000
TSGH76	TSG	1	0	2014/8/29	1984	2014	1	1	31	30.5572	30.5572	4	0	0	1	1	0	0		560	51000		560	51000
FEMH269	FEM	1	0	31607	1986	2014	1	1	28.1611	28.1643	28.1643	3	0	0	1	0	0	0					345.293	21900
TYGH566	TYG	1	0	41880	1967	2014	1	1	47.4219	47.3895	47.3895	7	1	0			0						66	155700
TYGH568	TYG	1	0	41892	1954	2014	1	2	59.7863	59.7454	59.7454	9	0	1			1						465	28469
TYGH569	TYG	1	0	41855	1966	2014	1	2	48.189	48.1561	48.1561	7	1	0			1						219	2027
TYGH570	TYG	1	0	41881	1979	2014	1	2	34.9041	34.8802	34.8802	4	1	0			1						344	27651
TYGH571	TYG	1	0	41879	1981	2014	1	2	33.3781	33.3552	33.3552	4	1	0			1						502	41206
TYGH572	TYG	1	0	41879	1977	2014	1	2	37.3918	37.3662	37.3662	5	0	1			1						94	426300
CCH170	CCH	2	0	39345	1966	2014	1	2	47.7918	47.7591	47.7591	7	1	0	1	1	1	1		374	210000		188	592711
TYGH573	TYG	1	0	41774	1970	2014	1	2	44.5233	44.4928	44.4928	6	0	0			1						90	737800
NCKUH219	NCK	3	0	41856	1988	2014	1	1	26	25.9849	25.9849	3	0	0	1	1	0	0		318	78400		318	78400
NCKUH221	NCK	3	0	38922	1973	2014	1	1	41	41.5387	41.5387	6	1	0	1	1	0	0		475	470		541	11600
NTUH616	NTU	1	0		1990	2014	1	1	24	24.6653	24.6653	2	0	0	1	0	0	0					225.957	81500
TYGH576	TYG	1	0	41872	1983	2014	1	1	31.4274	31.4059	31.4059	4	0	1			0						168	405700
CCH172	CCH	2	0	38534	1971	2014	1	2	43.6904	43.6605	43.6605	6	1	0	1	1	1	0		800	58200		531
FEMH199	FEM	1	0	23373	1963	2014	1	2	50.7222	50.7242	50.7242	8	1	0	0	1	0	0					499.025
FEMH267	FEM	1	0	32832	1989	2014	1	1	24.8278	24.8268	24.8268	2	0	0	0	0	0	0					188.123	1290000
NTUH617	NTU	1	0		1992	2014	1	1	22	22.2834	22.2834	2	0	0	0	0	0	0					375.918	105000
NTUH618	NTU	1	0		1985	2014	1	1	29	28.8405	28.8405	3	0	0	1	0	0	0					378.344	3390
TYGH578	TYG	1	0	41872	1985	2014	0	0	28.8301	28.8104	28.8104	3	0	0			0						156	48368
NTUH619	NTU	1	0		1977	2014	1	1	37	37.6071	37.6071	5	0	0	1	0	0	0					91.443	92100
TYGH579	TYG	1	0	41850	1992	2014	1	1	21.7315	21.7166	21.7166	2	1	0			0						569	16410
TYGH580	TYG	1	0	41900	1989	2014	1	1	25.5288	25.5113	25.5113	3	0	0			0						258	4476
TYGH581	TYG	1	0	41904	1987	2014	1	1	27.5479	27.5291	27.5291	3	0	0			0						690	7806
NTUH620	NTU	1	0		1968	2014	1	1	46	46.1656	46.1656	7	1	0	1	1	0	1					612.573	23800
NTUH621	NTU	1	0		1979	2014	1	1	35	34.8282	34.8282	4	0	0	1	1	0	1					281	91581
NTUH622	NTU	1	0		1991	2014	1	0	23	22.768	22.768	2	1	0	0	0	0	0					326.167	47300
CM115	CM	3	0	2014/7/30	1975	2014	1	0	39	38.8282	38.8282	5	0	0	1	0	1	0					321	426
NCKUH222	NCK	3	0	41878	1987	2014	1	1	27	27.551	27.551	3	0	0	0	0	0	0		281	33900		281	33900
NCKUH223	NCK	3	0	41878	1987	2014	1	1	27	27.1513	27.1513	3	0	0	0	0	0	0		2.7	16800		2217	16800
NCKUH224	NCK	3	0	41791	1975	2014	1	0	39	38.8282	38.8282	5	1	0	1	1	1	1		243	35000		243	35000
NTUH623	NTU	1	0		1986	2014	1	1	28	27.9288	27.9288	3	0	0	1	0	0	1					304.646	>10000000
CM81	CM	3	0	2014/8/29	1983	2014	1	1	31	30.8446	30.8446	4	0	0	0	0	0	1		69	217035		69	217035
NCKUH225	NCK	3	0	41513	1968	2014	1	0	46	46.1437	46.1437	7	1	1	0		1	0		163	502000		277	28400
NCKUH226	NCK	3	0	41873	1991	2014	1	1	23	22.8775	22.8775	2	0	0	0	0	0	0		479	109000		479	109000
NCKUH227	NCK	3	0	41864	1987	2014	1	1	26	27.5784	27.5784	3	0	0	0	0	0	0		18	725000		18	725000
NTUH625	NTU	1	0		1980	2014	1	1	34	34.4997	34.4997	4	1	1	0	1	0	1					299.002	12900
NTUH626	NTU	1	0		1981	2014	1	1	33	32.7502	32.7502	4	0	0	1	0	0	0					229.862	27000
NTUH627	NTU	1	0		1985	2014	1	1	29	28.9117	28.9117	3	0	0	1	0	0	1					209.198	5350000
TYGH582	TYG	1	0	41900	1976	2014	1	0	38.1589	38.1328	38.1328	5	0	1			0						12	211100
NCKUH228	NCK	3	0	41884	1980	2014	1	1	34	34.3409	34.3409	4	0	1	0	1	0	1		258	64100		258	64100
NTUH628	NTU	1	0		1990	2014	1	1	24	23.9316	23.9316	2	0	0	1	0	0	1					47.9808	321000
TYGH583	TYG	1	0	41906	1979	2014	1	0	35.1123	35.0883	35.0883	5	1	0			0						690	5048
TYGH584	TYG	1	0	41899	1983	2014	1	2	31.7452	31.7235	31.7235	4	0	0			1						267	51897
TYGH585	TYG	1	0	41900	1987	2014	1	1	27.0274	27.0089	27.0089	3	0	0			0						626	6656
FEMH230	FEM	1	0	32289	1988	2014	1	1	26.3306	26.3326	26.3326	3	0	0	0	1	1	1					596.61	12400
TCVGH28	TCV	2	0	41620	1984	2014	1	1	30.5452	30.5243	30.5243	4	0	0	1	0	0	1		464	10100		353	22900
TYGH586	TYG	1	0	41905	1960	2014	1	2	54.1342	54.0972	54.0972	8	0	0			1						173	226100
CCH173	CCH	2	0	38296	1965	2014	1	2	49.7589	49.7248	49.7248	7	1	1	0	1	1	1		300	25000		56	1459402
CM83	CM	3	0	2014/9/12	1991	2014	1	1	23	23.2389	23.2389	2	0	0	0	0	0	0		239	95924		239	95924
FEMH263	FEM	1	0	29361	1980	2014	1	1	34.3611	34.3628	34.3628	4	0	0	1	1	0	0					237.065	202000
FEMH264	FEM	1	0	31237	1985	2014	1	1	29.225	29.2266	29.2266	3	0	0	1	0	0	0					376.948	29000
FEMH265	FEM	1	0	21260	1958	2014	1	2	56.5389	56.5421	56.5421	9	1	0	1	1	0	0					319.402	22700
NTUH631	NTU	1	0		1984	2014	1	1	30	30.3901	30.3901	4	0	0	1	0	0	0					301.686	250000
NTUH632	NTU	1	0		1971	2014	1	1	43	43.269	43.269	6	0	0	1	1	0	0					395.52	2990000
TYGH587	TYG	1	0	41912	1989	2014	1	1	25.4493	25.4319	25.4319	3	0	0			0						326	83421
TYGH589	TYG	1	0	41899	1991	2014	1	1	23.0658	23.05	23.05	2	0	0			0						570	36525
TYGH590	TYG	1	0	41905	1997	2014	1	1	16.9699	16.9582	16.9582	1	0	0			0						315	13504
TYGH591	TYG	1	0	41906	1990	2014	1	1	24.0822	24.0657	24.0657	2	0	0			0						524	17268
NTUH633	NTU	1	0		1977	2014	1	1	37	36.7639	36.7639	5	0	0	1	0	0	0					124.033	1140000
CM85	CM	3	0	2014/9/19	1971	2014	1	1	43	43.3101	43.3101	6	0	0	0	0	0	1		16	288741		16	288741
NTUH635	NTU	1	0		1978	2014	1	1	36	36.1615	36.1615	5	1	0	1	0	0	0					275.088	200000
NTUH636	NTU	1	0		1988	2014	1	1	26	26.5873	26.5873	3	0	0	0		0						373.302	30400
TYGH592	TYG	1	0	41892	1976	2014	1	2	38.4164	38.3901	38.3901	5	0	0			1						396	2659
CCH174	CCH	2	0	40725	1970	2014	1	2	44.3973	44.3669	44.3669	6	0	1	0	1	0	1		312	3444		369	6775
CCH175	CCH	2	0	38575	1980	2014	1	2	34.3699	34.3463	34.3463	4	1	1	0	1	1	0		672	44000		272	76605
CCH176	CCH	2	0	38899	1975	2014	1	2	38.8219	38.7953	38.7953	5	0	1	0	1	0	0		249	27594		222	47353
TYGH593	TYG	1	0	41824	1973	2014	1	2	41.4521	41.4237	41.4237	6	1	0			1						371	373
TYGH596	TYG	1	0	41912	1965	2014	1	0	49.1233	49.0897	49.0897	7	0	0			0						472	3583
TYGH597	TYG	1	0	41859	1971	2014	1	1	43.2849	43.2553	43.2553	6	1	0			0						553	1231
TYGH598	TYG	1	0	41886	1989	2014	1	1	25.2521	25.2348	25.2348	3	1	0			0						351	110500
TYGH599	TYG	1	0	41894	1964	2014	1	1	50.2548	50.2204	50.2204	8	0	0			0						26	3982000
NTUH637	NTU	1	0		1993	2014	1	1	21	20.9309	20.9309	2	0	0	1	0	0	0					324.963	151000
NCKUH230	NCK	3	0	41878	1994	2014	1	1	20	20.4326	20.4326	2	0	0	0	0	0	0		367	38200		367	38200
NCKUH231	NCK	3	0	41905	1965	2014	0	0	49	48.9117	48.9117	7	1	0	1	1	0	0		313	31600		313	31600
FEMH166	FEM	1	0	32685	1989	2014	1	1	25.2806	25.2813	25.2813	3	0	0	1	0	0	0					461.489	26800
FEMH188	FEM	1	0	29342	1980	2014	1	2	34.4333	34.4339	34.4339	4	0	0	1	0	1	0					370.519	15600
FEMH262	FEM	1	0	26614	1972	2014	1	1	41.9056	41.9028	41.9028	6	1	0	0	1	1	0					260.786	120000
NTUH638	NTU	1	0		1974	2014	1	1	40	40.0274	40.0274	6	0	0	1	0	0	0					296.856	1860000
NCKUH232	NCK	3	0	41635	1982	2014	1	2	32	32.6105	32.6105	4	0	0	0	0	1	0					347	13400
TYGH600	TYG	1	0	41908	1985	2014	1	1	29.1288	29.1088	29.1088	3	1	0			0						242	31572
TYGH601	TYG	1	0	41899	1994	2014	1	1	20.3151	20.3012	20.3012	2	0	0			0						649	906
TYGH602	TYG	1	0	41907	1982	2014	1	1	32.2137	32.1916	32.1916	4	0	1			0						181	48953
CCH177	CCH	2	0	40071	1967	2014	1	2	47.4904	47.4579	47.4579	7	1	0	1	1	1	0		539	17688		362	629976
CCH178	CCH	2	0	41821	1991	2014	1	1	23.3041	23.2882	23.2882	2	0	0	1	0	0	0		21	330604		135	956
NCKUH233	NCK	3	0	41163	1985	2014	1	1	29	29.4237	29.4237	3	0	0	0	0	0	0		539	32400		335	34100
NTUH639	NTU	1	0		1986	2014	1	1	28	28.1643	28.1643	3	0	0	1	1	0	0					474.32	96900
NTUH640	NTU	1	0		1994	2014	1	1	20	19.9398	19.9398	1	0	0	0	0	0	0					303.01	34800
NTUH641	NTU	1	0		1984	2014	1	1	30	30.0698	30.0698	4	1	0	1	0	0	0					367.059	16000
NTUH642	NTU	1	0		1982	2014	1	1	32	32.6708	32.6708	4	0	0	0	1	0	1					485.73	50600
NTUH643	NTU	1	0		1983	2014	1	1	31	31.54	31.54	4	0	0	1	1	0	0					18.6405	197000
TYGH603	TYG	1	0	41920	1991	2014	1	1	23.3288	23.3128	23.3128	2	0	0			0						278	16791
TYGH605	TYG	1	0	41920	1981	2014	0	0	32.8247	32.8022	32.8022	4	1	0			0						197	22037
NTUH644	NTU	1	0		1973	2014	1	1	41	41.1335	41.1335	6	1	0	1	0	0	0					118.653	191000
CM109	CM	3	0	2014/9/30	1985	2014	1	1	29	29.7029	29.7029	3	0	0	0	0	0	0		57	226322
CM11	CM	3	0	2006/5/12	1978	2014	1	2	36	36.7064	36.7064	5	0	0	1	0	0	0		432.3			323	14012
CM82	CM	3	0	2014/9/4	1985	2014	1	1	29	29.7714	29.7714	3	0	0	0	0	0	0		268	112892		268	112892
CYCH37	CYC	3	0		1964	2014	1	1	50	50.4559	50.4559	8	1	1	0	1	0						174	132000
FEMH219	FEM	1	0	27354	1974	2014	1	1	39.9	39.8987	39.8987	5	0	1	0	1	0	0					39.655	234000
NTUH646	NTU	1	0		1993	2014	1	1	21	21.1855	21.1855	2	0	0	0	0	0	0					350.752	99500
NTUH647	NTU	1	0		1982	2014	1	1	32	32.46	32.46	4	0	0	1		0	0					243.165	27000
CCH179	CCH	2	0	38899	1969	2014	1	2	45.1342	45.1034	45.1034	7	1	1	0	1	1	0		323	39200		200	147796
NCKUH234	NCK	3	0	41898	1991	2014	1	1	23	23.5428	23.5428	2	0	0	1		0	0		347	93100		347	93100
NTUH648	NTU	1	0		1983	2014	1	1	31	31.2526	31.2526	4	1	0	0	0	0	0					60.2112	293000
CCH180	CCH	2	0	39405	1987	2014	1	1	26.8904	26.872	26.872	3	0	0	1	0	0	0		252	242000		106	196445
NCKUH235	NCK	3	0	40429	1985	2014	1	1	29	28.9117	28.9117	3	0	0	1	0	0	1		468	690		175	45300
NCKUH236	NCK	3	0	41905	1992	2014	1	1	22	22.2149	22.2149	2	0	0	1	0	0	0		374	10300		374	10300
NCKUH237	NCK	3	0	41919	1984	2014	1	1	30	29.8836	29.8836	3	0	1	0		0	0		39	91500		39	91500
TYGH608	TYG	1	0	41881	1973	2014	1	2	41.5123	41.4839	41.4839	6	0	0			1						328	24066
TYGH609	TYG	1	0	41879	1974	2014	1	2	40.7726	40.7447	40.7447	6	0	0			1						344	2800
TYGH611	TYG	1	0	41879	1975	2014	1	2	39.2219	39.1951	39.1951	5	0	0			1						212	7881
TYGH612	TYG	1	0	41879	1983	2014	1	2	30.9096	30.8884	30.8884	4	0	0			1						532	14285
CCH181	CCH	2	0	41996	1984	2014	1	1	30.2904	30.2697	30.2697	4	0	0	0	0	0	0		111	8200		111	8200
FEMH258	FEM	1	0	32592	1989	2014	1	1	25.5722	25.5743	25.5743	3	0	0	0	0	0	0					322.65	20200
NTUH650	NTU	1	0		1984	2014	1	1	30	30.6146	30.6146	4	1	0	1	0	0	1					405.308	40900
NTUH651	NTU	1	0		1985	2014	1	1	29	29.5469	29.5469	3	1	0	1	0	0	0					378.367	14000
CYCH44	CYC	3	0	41824	1980	2014	1	1	35	34.4011	34.4011	4	0					0					52	386000
NCKUH238	NCK	3	0	40525	1978	2014	1	1	36	36.2136	36.2136	5	0	0	1	1	0	1		415	6460		490	8630
NTUH652	NTU	1	0		1947	2014	1	0	67	67.1348	67.1348	10	1	0	1	1	0	0					529.975	24900
TYGH614	TYG	1	0	41933	1976	2014	1	1	38.3562	38.3299	38.3299	5	0	0			0						562	5000
CCH182	CCH	2	0	41906	1992	2014	1	1	22.7945	22.7789	22.7789	2	0	0	0	0	0	0		49	129944		49	129944
CCH183	CCH	2	0	38205	1970	2014	1	1	44.5945	44.564	44.564	6	1	0	1	1	0	0		528	10800		276	41917
CCH184	CCH	2	0	41928	1985	2014	1	1	29.7288	29.7084	29.7084	3	0	0	1	1	0	0		229	17329		229	17329
NCKUH239	NCK	3	0	41163	1988	2014	1	1	26	26.1273	26.1273	3	0	0	1	0	0	1		528	44800		203	17500
TYGH615	TYG	1	0	41914	1968	2014	0	2	46.5534	46.5216	46.5216	7	1	1			1						309	3927
TYGH616	TYG	1	0	41935	1976	2014	1	1	38.5288	38.5024	38.5024	5	1	0			0						466	1139
CCH185	CCH	2	0	41942	1974	2014	1	0	40.0767	40.0493	40.0493	6	1	0	1	1	0	0		21			21
NCKUH241	NCK	3	0	41828	1985	2014	1	1	29	29.2074	29.2074	3	0	0	1	0	0	0		231	776000		181	222000
FEMH257	FEM	1	0	31509	1986	2014	1	1	28.5556	28.5558	28.5558	3	0	0	0		0	0					18.4152	137000
FEMH168	FEM	1	0	30392	1983	2014	1	1	31.6139	31.6167	31.6167	4	0	0	1	0	0	0					338.204	3780
NTUH653	NTU	1	0		1978	2014	1	1	36	36.2984	36.2984	5	0	0	0	0	0	0					264.726	151000
NTUH654	NTU	1	0		1980	2014	1	1	34	34.1711	34.1711	4	0	0	1	0	0	0					120.364	86900
NTUH655	NTU	1	0		1981	2014	1	1	33	33.117	33.117	4	1	0	0			1					457.354	105000
TYGH617	TYG	1	0	41914	1979	2014	1	3	35.2219	35.1978	35.1978	5	1	0			0						569	11256
TYGH618	TYG	1	0	41857	1970	2014	1	1	44.3863	44.3559	44.3559	6	0	1			0						336	6270
CM119	CM	3	0	2007/1/16	1985	2014	0	2	29	29.8234	29.8234	3	0	0	0	0	1	0		788	2280
FEMH181	FEM	1	0	30458	1983	2014	1	1	31.4389	31.4415	31.4415	4	0	0	1	0	0	0					317.881	46600
CCH186	CCH	2	0	39303	1973	2014	1	2	41.5534	41.525	41.525	6	1	0	0	1	1	0		394	32600		227	5221
CCH187	CCH	2	0	38534	1980	2014	1	2	34.2822	34.2587	34.2587	4	1	0	0	1	1	1		539	2630		375	177462
CCH188	CCH	2	0	38899	1983	2014	1	2	31.3342	31.3128	31.3128	4	0	0	1	1	1	1		497	15600		253	4185
CCH189	CCH	2	0	38534	1986	2014	1	2	28.6137	28.5941	28.5941	3	0	0	1	0	1	0		438	59693		317	157088
CCH190	CCH	2	0	38476	1977	2014	1	2	37.3781	37.3525	37.3525	5	1	0	0	1	1	1		718	4		463	32184
CM108	CM	3	0	2014/10/24	1993	2014	1	1	21	21.2977	21.2977	2	0	0	0	0	0	0		305	147814
CYCH46	CYC	3	0	2014/10/02	1979	2014	1	1	36	35.1431	35.1431	5	0	0	0	1	0	0		136	1590000		136	1590000
NCKUH242	NCK	3	0	41892	1991	2014	1	1	23	23.0856	23.0856	2	0	0	1	0	0	1		167	36000		167	36000
TYGH620	TYG	1	0	41929	1976	2014	1	1	38.4137	38.3874	38.3874	5	1	0			0						1109	455
TYGH621	TYG	1	0	41942	1974	2014	1	0	40.7562	40.7283	40.7283	6	0	1			0						251	24380
TYGH622	TYG	1	0	41929	1985	2014	1	0	29.4192	29.399	29.399	3	0	0			0						666	20531
NTUH656	NTU	1	0		1995	2014	1	1	19	19.5455	19.5455	1	0	0	0	0	0	0					161.143	11500000
NTUHHC28	NTUHC	1	0	41913	1989	2014	1	1	25.175	25.1745	25.1745	3	0	0	1		0	0		145	119000		145	119000
TYGH623	TYG	1	0	41942	1988	2014	1	1	26.1699	26.152	26.152	3	0	0			0						257	647964
CM9	CM	3	0	2011/9/13	1986	2014	1	1	28	28.2245	28.2245	3	0	0	1	0	0	0		476	1525		389	<20
CM91	CM	3	0	2014/3/11	1981	2014	1	1	33	33.3881	33.3881	4	0	0	0	0	0	0		345	7106		432	11201
CM116	CM	3	0	2014/10/14	1974	2014	1	1	40	40.4216	40.4216	6	0	0	0	0	0	0
TSGH77	TSG	1	0	2014/9/23	1980	2014	1	1	34	34.36	34.36	4	0	0	1	1	0	0		322	41500		322	41500
CM45	CM	3	0	2013/2/27	1992	2014	1	1	22	22.7433	22.7433	2	0	0	0	0	0	0			24491		386
NCKUH243	NCK	3	0	41941	1978	2014	1	1	36	36.5969	36.5969	5	1	0	1	1	0	0		228	443000		228	443000
TYGH625	TYG	1	0	41936	1972	2014	1	2	42.1671	42.1383	42.1383	6	1	0			1						223	67296
NTUH657	NTU	1	0		1987	2014	1	1	27	27.3648	27.3648	3	0	0	0	0	0	1					463.003	1340000
CCH191	CCH	2	0	39264	1969	2014	1	2	45.7507	45.7194	45.7194	7	1	0	1	1	1	1		719	32100		329	10413
TYGH626	TYG	1	0	41933	1962	2014	1	1	52.2685	52.2327	52.2327	8	1	1			0						152	496668
TYGH627	TYG	1	0	41886	1974	2014	1	2	40.326	40.2984	40.2984	6	1	0			1						522	178
TYGH628	TYG	1	0	41943	1988	2014	1	1	26.2027	26.1848	26.1848	3	1	0			1						774	1265
TYGH629	TYG	1	0	41953	1989	2014	1	1	25.5041	25.4867	25.4867	3	0	0			0						335	20386
TYGH630	TYG	1	0	41953	1983	2014	1	1	31.3151	31.2936	31.2936	4	1	0			0						262	20180
CM110	CM	3	0	2014/10/31	1987	2014	1	1	27	27.3648	27.3648	3	0	0	1	0	0	0		324	9999
CM111	CM	3	0	2014/10/31	1986	2014	1	1	28	28.4408	28.4408	3	0	0	0	0	0	0		217	98734
NTUH658	NTU	1	0		1986	2014	1	1	28	28.6872	28.6872	3	0	0	1		0	1					371.108	77500
TYGH631	TYG	1	0	41941	1989	2014	1	1	25.4712	25.4538	25.4538	3	0	0			0						434	29215
TYGH632	TYG	1	0	41948	1985	2014	1	1	29.7452	29.7248	29.7248	3	0	0			0						227	38138
CM117	CM	3	0	2014/10/31	1982	2014	1	1	32	32.6899	32.6899	4	0	0	0	0	0	0
NTUH660	NTU	1	0		1975	2014	1	1	39	39.2909	39.2909	5	0	0	1	0	0						93.961	158000
NTUH661	NTU	1	0		1980	2014	1	1	34	34.7023	34.7023	4	0	0	0	0	0	0					28.875	448000
NTUH662	NTU	1	0		1944	2014	0	0	70	70.8008	70.8008	10	1	0	1	0	0	0					463.752	30700
NTUH663	NTU	1	0		1983	2014	1	1	31	31.8248	31.8248	4	0	0	0	0	0	1					24.345	314000
CM114	CM	3	0	2014/10/31	1985	2014	1	1	29	28.9555	28.9555	3	0	0	0	0	0	0					128
TSGH78	TSG	1	0	2014/11/5	1976	2014	1	1	38	38.3354	38.3354	5	0	0	1	1	0	0		298	123000		298	123000
TYGH633	TYG	1	0	41816	1984	2014	0	2	30.0548	30.0342	30.0342	4	0	0			1						248	4285
NTUH664	NTU	1	0		1988	2014	1	1	26	26.7296	26.7296	3	0	0	0	0	0	1					571.428	88100
NTUH665	NTU	1	0		1974	2014	1	1	28	40.5859	40.5859	6	0	0	0	0	0	1					571.428	88100
NTUH666	NTU	1	0		1984	2014	1	1	30	30.4367	30.4367	4	0	0	0	0	0	0					379.323	1430
NTUHHC27	NTUHC	1	0	40969	1989	2014	1	1	25.1611	25.1608	25.1608	3	0	0	0	0	0	0		628	79000		201	79900
CCH192	CCH	2	0	38899	1962	2014	1	0	52.5315	52.4956	52.4956	8	1	1	0	1	1	1		208			277	365
FEMH169	FEM	1	0	30870	1984	2014	1	1	30.3639	30.3655	30.3655	4	0	0	1	0	0	0					402.149	26300
FEMH242	FEM	1	0	29676	1981	2014	1	1	33.6333	33.6345	33.6345	4	0	0	1	1	0	0					234.36	35900
NTUH667	NTU	1	0		1998	2014	1	1	16	16.8049	16.8049	1	0	0	1	0	0	0					157.5	1690000
NTUH668	NTU	1	0		1981	2014	1	1	29	33.2211	33.2211	4	0	1	0	1	0	0					0	153000
CCH193	CCH	2	0	40360	1974	2014	1	2	40.8877	40.8597	40.8597	6	1	1	0	1	1	0		135	45		135	45
NTUH669	NTU	1	0		1980	2014	1	1	34	34.1547	34.1547	4	0	0	1	1	0	0					536.112	39800
TYGH635	TYG	1	0	41956	1978	2014	1	1	36.7644	36.7392	36.7392	5	0	0			0						228	12475
TYGH636	TYG	1	0	41954	1974	2014	1	1	39.9699	39.9425	39.9425	5	1	0			0						58	101370
TYGH637	TYG	1	0	41933	1994	2014	1	2	20.1233	20.1095	20.1095	2	1	0			1						382	7977
CCH194	CCH	2	0	41960	1978	2014	1	1	36.0192	35.9945	35.9945	5	0	0	1	0	0	0		30	234938		30	234938
CCH195	CCH	2	0	39548	1967	2014	1	2	47.6904	47.6578	47.6578	7	1	0	1	0	1	0		437	5490		245	22505
NCKUH245	NCK	3	0	41765	1987	2014	1	1	27	27.6851	27.6851	3	0	0	1	0	0	0		450	<20		413	42500
NTUH671	NTU	1	0		1978	2014	1	1	30	36.4819	36.4819	5	0	0	1	0	0	0					86.751	328000
TSGH79	TSG	1	0	2012/11/5	1988	2014	1	1	26	26.0178	26.0178	3	0	0	0	0	0	0		480	84500		454	99000
CCH196	CCH	2	0	39630	1976	2014	1	2	38.2466	38.2204	38.2204	5	1	1	0	1	1	0		358	2668		578	2214
CM112	CM	3	0	2006/4/17	1973	2014	1	0	41	41.0815	41.0815	6	0	1	0	0	1	0		348.7			331	127
CYCH35	CYC	3	0	2012/3	1989	2014	1	1	25	24.9227	24.9227	2	0	0	0	1	0	1		439	7320		182	43700
FEMH255	FEM	1	0	30695	1984	2014	1	1	30.8833	30.883	30.883	4	0	0	1	0	0	0					276.662	71500
NCKUH247	NCK	3	0	41969	1990	2014	1	1	24	24.564	24.564	2	0	0	0	0	0	0		173	41000		173	41000
NTUH672	NTU	1	0		1988	2014	1	1	26	26.371	26.371	3	0	0	0	0	0	0					402.96	45700
NTUH673	NTU	1	0		1986	2014	1	1	28	27.9918	27.9918	3	0	1	0	1	0	0					166.479	125000
TYGH641	TYG	1	0	41962	1957	2014	1	2	57.8329	57.7933	57.7933	9	1	0			1						344	38254
NTUH674	NTU	1	0		1988	2014	1	1	26	26.423	26.423	3	0	0	0	0	0	0					320.712	24600
CCH197	CCH	2	0	40360	1985	2014	1	1	29.8986	29.8782	29.8782	3	0	0	1	0	0	1		303	18183		303	18183
FEMH187	FEM	1	0	23078	1963	2014	1	2	51.7389	51.7426	51.7426	8	1	0	1	1	1	0					255.06	293000
NTUH675	NTU	1	0		1978	2014	1	1	36	36.6735	36.6735	5	1	0	0	0	0	0					107.03	3200000
TYGH642	TYG	1	0	41970	1979	2014	1	1	35.0986	35.0746	35.0746	5	0	1			0						262	4250
FEMH140	FEM	1	0	33350	1991	2014	1	1	23.6194	23.6222	23.6222	2	0	0	0	0	0	0					345.871	38400
NTUH678	NTU	1	0		1993	2014	1	1	21	21.5524	21.5524	2	0	0	1		0	0					373.817	11800
TYGH643	TYG	1	0	41966	1975	2014	0	2	39.6575	39.6304	39.6304	5	1	0			1						123	180053
TYGH644	TYG	1	0	41935	1983	2014	1	2	31.7205	31.6988	31.6988	4	0	1			1						547	13873
CCH198	CCH	2	0	38534	1981	2014	0	2	33.874	33.8508	33.8508	4	0	0	1	1	1	1		489	80		489	80
TYGH645	TYG	1	0	41963	1977	2014	1	2	37.0192	36.9938	36.9938	5	0	0			1						236	5718
TYGH646	TYG	1	0	41963	1976	2014	1	2	38.4329	38.4066	38.4066	5	0	0			1						204	64939
CM78	CM	3	0	2013/12/3	1982	2014	1	1	32	32.0712	32.0712	4	0	0	0	0	0	0		244	41219		244	122792
FEMH109	FEM	1	0	30717	1984	2014	1	1	30.8444	30.8419	30.8419	4	0	0	0	0	0	1					297.299	103000
NTUH681	NTU	1	0		1984	2014	1	1	30	30.7214	30.7214	4	0	1	0	1	0	0					389.86	34400
FEMH129	FEM	1	0	33050	1990	2014	1	1	24.4556	24.4572	24.4572	2	0	0	0	0	0	0					368	11300
NCKUH249	NCK	3	0	41842	1989	2014	1	1	25	25.6619	25.6619	3	0	0	0	0	0	1		503	42100		442	39500
NTUH682	NTU	1	0		1987	2014	1	1	27	27.4387	27.4387	3	0	0	1		0	1					230.175	88600
TYGH647	TYG	1	0	41962	1990	2014	1	1	24.8219	24.8049	24.8049	2	0	0			0						121	40406
TYGH648	TYG	1	0	41962	1984	2014	1	1	30.6301	30.6092	30.6092	4	0	0			0						325	17945
NCKUH250	NCK	3	0	41453	1991	2014	1	1	23	23.3511	23.3511	2	0	1	0	1	0	0					320	10800
NTUH683	NTU	1	0		1984	2014	1	1	30	30.9405	30.9405	4	0	0	0		0	0					372.504	8450
NTUH685	NTU	1	0		1980	2014	1	1	34	34.7543	34.7543	4	0	0	0	0	0	0					345.421	83100
NTUH686	NTU	1	0		1991	2014	1	1	23	23.781	23.781	2	0	1	0	0	0	0					718.318	1060000
NTUH687	NTU	1	0		1981	2014	1	1	33	33.0678	33.0678	4	0	0	1	1	0	0					504.773	112000
NTUH688	NTU	1	0		1983	2014	1	1	31	31.1047	31.1047	4	1	0			0	1					159.728	97700
TYGH649	TYG	1	0	41977	1979	2014	1	1	35.3452	35.321	35.321	5	0	0			0						301	61735
CCH199	CCH	2	0	39264	1966	2014	1	2	48.1699	48.1369	48.1369	7	1	0	0	0	0	0
CM120	CM	3	0	2014/11/21	1989	2014	1	1	25	25.0486	25.0486	3	0	0	1	0	0	1
NTUH690	NTU	1	0		1983	2014	1	1	31	31.5373	31.5373	4	0	0	1	0	0	0					40.2976	104000
CCH200	CCH	2	0	38899	1971	2014	1	2	43.2904	43.2608	43.2608	6	1	0	1	1	1	0		356	23094		225	605165
CM113	CM	3	0	2014/11/18	1992	2014	1	1	22	22.6366	22.6366	2	0	0	1	0	0	0		350	23797
FEMH154	FEM	1	0	32120	1987	2014	1	1	27.0194	27.0198	27.0198	3	0	0	1	1	0	1					289.644	18500
FEMH253	FEM	1	0	29238	1980	2014	1	1	34.9111	34.9103	34.9103	4	0	0	1	1	0	0					129.087	31100
NCKUH252	NCK	3	0	41968	1992	2014	1	1	22	22.7433	22.7433	2	0	0	0	0		0		397	7260		397	7260
TYGH650	TYG	1	0	41982	1983	2014	1	1	31.0822	31.0609	31.0609	4	0	0			0						344	10984
TYGH651	TYG	1	0	41964	1988	2014	1	1	26.0219	26.0041	26.0041	3	0	0			0						18	359372
TYGH652	TYG	1	0	41984	1990	2014	1	1	24.9479	24.9309	24.9309	2	0	1			0						433	19905
CCH201	CCH	2	0	38899	1954	2014	1	2	60.0575	60.0164	60.0164	10	0	0	0	1	1	1		284	12500		176	170313
TYGH654	TYG	1	0	41955	1992	2014	1	1	22.6904	22.6749	22.6749	2	0	0			0						368	1496827
CM121	CM	3	0	2014/12/9	1994	2014	1	1	20	20.7337	20.7337	2	0	0	0	0	0	1		213	119197
TYGH655	TYG	1	0	41983	1978	2014	1	1	36.2548	36.23	36.23	5	0	0			0						336	53093
NTUH693	NTU	1	0		1976	2014	1	1	38	38.1574	38.1574	5	0	0			0	0					389.03	102000
TSGH123	TSG	1	0	41978	1986	2014	1	1	28	28.9254	28.9254	3	0	0	0	1	0	0		4	878000		4	878000
NTUH694	NTU	1	0		1989	2014	1	1	25	25.1088	25.1088	3	0	0	0	0	0	1					370.928	31900
NTUH695	NTU	1	0		1977	2014	0	0	37	37.6728	37.6728	5	1	0	1	1	0	0					853.412	39000
TYGH656	TYG	1	0	41990	1988	2014	1	1	26.6411	26.6229	26.6229	3	0	0			0						427	24869
TYGH657	TYG	1	0	41996	1988	2014	1	1	26.7918	26.7734	26.7734	3	1	0			0						85	61192
TYGH658	TYG	1	0	41996	1983	2014	1	1	31.6603	31.6386	31.6386	4	0	0			1						588	24116
CCH202	CCH	2	0	41091	1958	2014	1	3	56.2055	56.167	56.167	9	1	0	0	0	0	0		126	22838		126	22838
FEMH250	FEM	1	0	32386	1988	2014	1	1	26.3194	26.3162	26.3162	3	0	0	0	0	0	0					338.031	919000
FEMH99	FEM	1	0	30224	1982	2014	1	1	32.2361	32.2355	32.2355	4	0	0	1	0	0	0					53.1711	205000
NTUH696	NTU	1	0		1968	2014	1	1	46	46.6639	46.6639	7	0	0	0	0	0	0					279.9	192000
NTUH697	NTU	1	0		1989	2014	1	1	25	25.8782	25.8782	3	0	0	1	1	0	0					378.84	31900
NTUH699	NTU	1	0		1984	2014	1	1	30	30.883	30.883	4	1	0	1	0	0	0					361.218	45300
NTUH700	NTU	1	0		1987	2014	1	1	27	27.0773	27.0773	3	0	0	0	0	0	1					491.213	6970
NTUH701	NTU	1	0		1978	2014	1	1	36	36.3094	36.3094	5	0	0	0	0	0	0					153	283000
TCVGH23	TCV	2	0	39356	1977	2014	1	2	37.7014	37.6756	37.6756	5	0	1	0		1	0					404	7740
CCH203	CCH	2	0	38534	1982	2014	1	2	32.8849	32.8624	32.8624	4	0	0	1	1	1	1		489	21000		322	20081
CCH204	CCH	2	0	39264	1982	2014	1	2	32.0082	31.9863	31.9863	4	0	0	1	0	1	1		346	2542		392	2432
NTUH702	NTU	1	0		1985	2014	1	1	29	29.0212	29.0212	3	0	0	1	0	0	0					1199.92	15700
TYGH660	TYG	1	0	41862	1985	2014	1	1	29.274	29.2539	29.2539	3	1	0			0						459	174700
NTUH703	NTU	1	0		1992	2014	1	1	22	22.4449	22.4449	2	0	0	0	0	0	1					523.92	346000
TYGH661	TYG	1	0	41997	1963	2014	1	1	51.1151	51.0801	51.0801	8	1	1			0						247	118441
NCKUH254	NCK	3	0	38882	1976	2014	1	2	48	38.0151	38.0151	5	0	0	1		1	1		167	473000		167	473000
TYGH662	TYG	1	0	42003	1974	2014	1	1	40.3014	40.2738	40.2738	6	1	0			0						559	18615
TYGH663	TYG	1	0	41997	1989	2014	1	1	25.4822	25.4648	25.4648	3	0	0			0						191	70220
NTUH704	NTU	1	0		1965	2015	1	1	50	49.191	49.191	7	0	0	1	1	0	0					484.484	404000
NCKUH256	NCK	3	0	41800	1984	2015	1	1	31	30.7899	30.7899	4	0	0	1	0	0	0		49	143000		325	148000
NCKUH257	NCK	3	0	41963	1978	2015	1	0	37	36.564	36.564	5	0	1	0		0	0		248	681000		248	681000
NCKUH258	NCK	3	0	41997	1991	2015	1	1	24	23.8905	23.8905	2	0	0	0	0	0	1		37	1730000		37	1730000
NTUH705	NTU	1	0		1994	2015	1	1	21	20.2656	20.2656	2	0	0	0	0	0	0					72.8028	279000
NTUHHC45	NTUHC	1	0	41586	1969	2015	1	0	45.1167	45.117	45.117	7	0	0	1	0	0	0		414	31400		350	31600
NTUH707	NTU	1	0		1967	2015	1	1	48	47.3676	47.3676	7	1	0			0	1					354.046	259000
NTUH708	NTU	1	0		1987	2015	1	1	28	28.0082	28.0082	3	0	0	0	0	0	0					384.186	13500
CYCH48	CYC	3	0	41983	1991	2015	1	1	24	23.4278	23.4278	2	0	0	1	0	0	0		148	56900		148	569000
NCKUH260	NCK	3	0	41243	1990	2015	1	1	25	24.1205	24.1205	2	0	0	0	0	0	1		436	152000		314	197000
NTUH709	NTU	1	0		1981	2015	1	1	34	33.6893	33.6893	4	0	0	1	0	0						319.427	68500
TYGH665	TYG	1	0	41988	1983	2015	1	1	31.4904	31.4689	31.4689	4	0	0			0						156	28184
FEMH130	FEM	1	0	31709	1986	2015	1	1	28.2194	28.2218	28.2218	3	0	0	1	0	0	1					226.72	187000
TYGH666	TYG	1	0	42017	1974	2015	1	1	40.9699	40.9418	40.9418	6	0	0			0						384	64618
CCH205	CCH	2	0	39995	1981	2015	1	0	33.2192	33.1964	33.1964	4	0	1	0	1	0	0		225	8884		236	7758
NTUH710	NTU	1	0		1990	2015	1	1	25	25.0021	25.0021	3	0	0	0	0	0	0					291.161	445000
TYGH667	TYG	1	0	42013	1985	2015	1	1	29.2164	29.1964	29.1964	3	0	0			0						350	381
NTUH711	NTU	1	0		1985	2015	1	1	30	29.5989	29.5989	3	0	0	1	0	0	0					249.288	15000
NTUH712	NTU	1	0		1986	2015	1	1	29	28.5092	28.5092	3	0	0	1		0	0					274.704	151000
TYGH668	TYG	1	0	41990	1971	2015	1	2	43.3014	43.2717	43.2717	6	0	0			1						487	21931
TYGH669	TYG	1	0	41990	1974	2015	1	2	40.9452	40.9172	40.9172	6	0	0			1						224	19979
TYGH670	TYG	1	0	41936	1978	2015	1	2	36.0959	36.0712	36.0712	5	0	0			1						392	1276
TYGH671	TYG	1	0	42006	1967	2015	1	2	47.0986	47.0664	47.0664	7	0	0			1						150	74901
TYGH672	TYG	1	0	42018	1987	2015	1	1	27.6466	27.6277	27.6277	3	1	0			0						29	199364
TYGH673	TYG	1	0	42025	1992	2015	1	1	22.3205	22.3053	22.3053	2	0	0			0						160	40224
TYGH674	TYG	1	0	42018	1963	2015	1	1	51.9836	51.948	51.948	8	1	1			0						405	18611
NTUH715	NTU	1	0		1984	2015	1	1	31	30.9049	30.9049	4	0	0	1	0	0	0					24.0393	565000
NTUH716	NTU	1	0		1973	2015	1	1	42	41.5989	41.5989	6	1	0	1	0	0	1					169.002	81300
TSGH80	TSG	1	0	2015/1/8	1995	2015	1	1	20	19.5181	19.5181	1	0	0	0	0	0	1		359	656000		359	656000
TYGH675	TYG	1	0	42025	1975	2015	0	0	39.3781	39.3511	39.3511	5	1	0			1						417	53640
TYGH676	TYG	1	0	42006	1979	2015	0	0	35.6027	35.5784	35.5784	5	1	1			0						576	9120
CCH206	CCH	2	0	39157	1961	2015	1	2	53.6986	53.6619	53.6619	8	1	1	0	1	1	0		301	53200		176	811709
CCH207	CCH	2	0	42013	1986	2015	1	1	28.9205	28.9008	28.9008	3	0	0	1	0	0	1		42	707647		42	707647
CCH208	CCH	2	0	41983	1984	2015	1	1	30.0986	30.078	30.078	4	1	0	1	1	0	0		63	1221133		63	1221133
NTUH717	NTU	1	0		1972	2015	1	1	43	42.1958	42.1958	6	0	0	0	0	0	0					412.728	58300
TYGH677	TYG	1	0	42017	1980	2015	1	2	34.3781	34.3546	34.3546	4	1	0			1						211	71751
CCH209	CCH	2	0	42023	1990	2015	1	1	24.9123	24.8953	24.8953	2	0	0	1	0	0	0		91	28304		91	28304
NCKUH262	NCK	3	0	41800	1993	2015	1	1	22	21.7741	21.7741	2	0	0	0	0	0	0		541	26500		535	106000
CM48	CM	3	0	2013/4/3	1984	2015	0	0	31	30.4695	30.4695	4	1	0	0	0	0	0		422	21277		199	5941
NTUH718	NTU	1	0		1968	2015	1	1	47	46.2204	46.2204	7	0	0	0	0	0	0					16.5088	108000
NTUH719	NTU	1	0		1989	2015	1	1	26	25.1417	25.1417	3	0	0	1	0	0	0					374.661	45900
TYGH678	TYG	1	0	42030	1985	2015	0	2	29.9014	29.8809	29.8809	3	0	0			1						234.4	386
TYGH679	TYG	1	0	42024	1968	2015	1	1	46.3616	46.3299	46.3299	7	0	0			0						533	83878
CYCH50	CYC	3	0	2015/01/08	1993	2015	1	1	22	21.5003	21.5003	2	0	0	0	0	1	0		173	66300		173	66300
NCKUH263	NCK	3	0	41471	1974	2015	1	1	41	40.2218	40.2218	6	0	0	0	0	0	1		501	381		385	8360
NCKUH264	NCK	3	0	41997	1992	2015	1	1	23	22.7789	22.7789	2	0	0	1	0	0	1		510	118000		510	118000
TSGH82	TSG	1	0	2014/1/27	1988	2015	1	1	27	26.768	26.768	3	0	0	1	0	0	0		658	71100		400	66900
TYGH680	TYG	1	0	42027	1981	2015	1	1	33.1014	33.0787	33.0787	4	0	0			0						183	68784
TYGH681	TYG	1	0	42025	1980	2015	1	1	34.7863	34.7625	34.7625	4	0	0			0						230	14566
TYGH682	TYG	1	0	42025	1988	2015	1	1	26.7699	26.7515	26.7515	3	0	0			0						352	105007
CCH210	CCH	2	0	41246	1988	2015	1	1	26.5589	26.5407	26.5407	3	1	0	1	0	0	1		486	11823		156	75347
NTUH720	NTU	1	0		1983	2015	1	1	32	31.5072	31.5072	4	0	0	1	0	0	0					459.574	1920
NTUH721	NTU	1	0		1984	2015	1	1	31	30.9076	30.9076	4	0	0	1	0	0	0					405.308	140000
CCH211	CCH	2	0	41997	1985	2015	1	1	29.5753	29.5551	29.5551	3	0	0	1	0	0	1		14	50051		14	50051
CYCH49	CYC	3	0	2014/12/30	1978	2015	1	1	37	36.7365	36.7365	5	0	0	0	1	0	0		38	104000		38	104000
NCKUH265	NCK	3	0	41270	1987	2015	1	1	28	27.3101	27.3101	3	0	0	0	0	0	0		532	8460		443	13200
NTUH722	NTU	1	0		1986	2015	1	1	29	28.4025	28.4025	3	1	0			0						306.478	61800
CM133	CM	3	0	2015/1/20	1985	2015	1	1	30	29.4237	29.4237	3	0	0	0	0	0	0		304	64
CYCH51	CYC	3	0	2014/12	1992	2015	1	1	23	22.3682	22.3682	2	0	0	0	0	0	0					140	65400
FEMH134	FEM	1	0	27745	1975	2015	1	2	39.1278	39.1321	39.1321	5	1	0	1	1	1	0					224.537	23300
FEMH14	FEM	1	0	31614	1986	2015	1	1	28.5333	28.5394	28.5394	3	0	0	1	0	0	0					83.7672	163000
CCH212	CCH	2	0	42020	1976	2015	1	1	38.9589	38.9322	38.9322	5	0	1	0	1	0	1		8	54245		8	54245
CM132	CM	3	0	2015/1/9	1987	2015	1	1	28	27.9617	27.9617	3	0	0	0	0	0	0		678	183		252	55813
NTUH724	NTU	1	0		1991	2015	1	1	24	23.1075	23.1075	2	0	0	0	0	0	0					610.932	>10000000
NTUH726	NTU	1	0		1991	2015	1	1	24	23.3867	23.3867	2	0	0	0		0	0					789.961	6890
FEMH156	FEM	1	0	28282	1977	2015	1	1	37.6639	37.6674	37.6674	5	0	0	0	0	0	0					177.171	23300
NTUH728	NTU	1	0		1969	2015	1	1	46	45.2621	45.2621	7	1	0	1	0	0	0					194.285	602000
NTUH729	NTU	1	0		1981	2015	1	1	34	33.7851	33.7851	4	1	0	0	0	0	0					68.0336	105000
TSGH83	TSG	1	0	2015/1/13	1993	2015	1	1	22	21.9795	21.9795	2	0	0	0	0	0	0		58	188000		58	188000
TYGH683	TYG	1	0	42031	1987	2015	1	1	27.3507	27.332	27.332	3	0	0			0						296	5526
TYGH684	TYG	1	0	41968	1976	2015	0	2	38.7041	38.6776	38.6776	5	0	0			1						345	31215
NTUH730	NTU	1	0		1975	2015	1	1	40	39.2444	39.2444	5	0	0	1	1	0	1					123.572	185000
NTUH731	NTU	1	0		1978	2015	1	1	37	36.9008	36.9008	5	0	0	1	0	0	0					23.7144	207000
TYGH687	TYG	1	0	42038	1979	2015	1	2	35.8438	35.8193	35.8193	5	1	0			1						188	97266
TYGH688	TYG	1	0	42004	1978	2015	1	2	36.4685	36.4435	36.4435	5	1	0			1						386	3769
CCH213	CCH	2	0	38899	1966	2015	1	2	48.8658	48.8323	48.8323	7	1	0	1	1	1	0		307	2450		283	14968
CCH214	CCH	2	0	38401	1970	2015	1	2	44.1616	44.1314	44.1314	6	0	0	1	1	1	1		263	99900		365	46
CCH215	CCH	2	0	39630	1973	2015	1	1	41.7123	41.6838	41.6838	6	0	0	1	1	0	0		97	43185		97	43185
FEMH246	FEM	1	0	33164	1990	2015	1	1	24.3111	24.3149	24.3149	2	0	0	1		0	0					218.566	776000
TYGH689	TYG	1	0	42031	1970	2015	1	2	44.6603	44.6297	44.6297	6	0	0			1						138	14828
NTUH732	NTU	1	0		1993	2015	1	1	22	21.5332	21.5332	2	0	0	1	0	0						381.78	115000
NTUH733	NTU	1	0		1972	2015	1	1	43	42.1848	42.1848	6	0	0	1	0	0	0					49.248	310000
TYGH691	TYG	1	0	41976	1980	2015	1	1	34.7096	34.6858	34.6858	4	0	0			0						2	84379
NCKUH268	NCK	3	0	41999	1988	2015	1	0	27	26.2533	26.2533	3	0	0	0		0	0		9	492000		9	492000
NTUH734	NTU	1	0		1972	2015	1	1	43	42.9049	42.9049	6	1	0	0	0	0	1					37.932	145000
TYGH692	TYG	1	0	42037	1987	2015	1	1	27.4301	27.4114	27.4114	3	0	0			0						124	2405191
NCKUH269	NCK	3	0	39722	1981	2015	1	1	34	33.3717	33.3717	4	0	0	1	1	0	1		535	3910		717	6490
TYGH693	TYG	1	0	42040	1964	2015	0	0	50.2849	50.2505	50.2505	8	1	0			0						3	221586
NTUH735	NTU	1	0		1991	2015	1	1	24	23.4196	23.4196	2	0	0	0	0	0	1					224.928	99700
NTUH736	NTU	1	0		1956	2015	1	1	59	58.3546	58.3546	9	1	0			0	0					133.529	200000
NTUH737	NTU	1	0		1986	2015	1	1	29	28.8789	28.8789	3	0	0	1	0	1	0					384.611	82400
NTUH738	NTU	1	0		1982	2015	1	1	33	32.6543	32.6543	4	0	0	1	0	0	1					336.532	148000
TCVGH43	TCV	2	0	42037	1976	2015	1	1	38.5425	38.5161	38.5161	5	0	1	0		0	0		39	232000		39	232000
TYGH694	TYG	1	0	42045	1991	2015	1	1	23.9425	23.9261	23.9261	2	1	0			0						8	354231
FEMH133	FEM	1	0	30694	1984	2015	1	1	31.1139	31.1157	31.1157	4	0	0	0	0	0	0					280	52456
FEMH164	FEM	1	0	29556	1980	2015	0	2	34.2306	34.2313	34.2313	4	1	0	0	0	0	0					97.2411	20
FEMH174	FEM	1	0	29495	1980	2015	1	1	34.3972	34.3984	34.3984	4	0	0	1	0	0	1					333.932	117000
CYCH52	CYC	3	0	42051	1986	2015	1	1	29	28.2437	28.2437	3	0	0	0	0	0	1		237	65400		237	65400
NCKUH270	NCK	3	0	42031	1995	2015	1	1	20	19.5154	19.5154	1	0	0	0	0	0	1		88	1750000		88	1750000
NTUH740	NTU	1	0		1971	2015	1	1	44	43.666	43.666	6	0	0	0	1	0	0					31.317	116000
CCH216	CCH	2	0	42026	1983	2015	1	3	31.4822	31.4606	31.4606	4	0	0	0	0	0	0		256	306030		256	306030
CM5	CM	3	0	2010/12/23	1960	2015	1	2	55	55	54.4148	8	0	0	0	0	1	0		700	43100
NTUH741	NTU	1	0		1995	2015	1	1	20	19.4962	19.4962	1	0	0			0						215.662	14000
TSGH84	TSG	1	0	2015/2/16	1987	2015	1	1	28	27.614	27.614	3	0	0	0	0	0	0		20	915000		20	915000
CCH217	CCH	2	0	38534	1969	2015	1	2	45.8959	45.8645	45.8645	7	1	0	1	1	1	0		54	606500		69	606500
TCVGH44	TCV	2	0	42045	1985	2015	1	1	30.0767	30.0561	30.0561	4	0	0	0	0	0	1		423	144000		423	144000
CM60	CM	3	0	2013/5/21	1991	2015	1	1	24	23.5537	23.5537	2	0	0	0	0	0	0		47	48711		444	21041
FEMH100	FEM	1	0	19363	1953	2015	1	1	62.1639	62.1574	62.1574	10	1	0	0	1	0	0					353.64	347000
FEMH27	FEM	1	0	29915	1981	2015	1	1	33.2722	33.2676	33.2676	4	0	1	0	1	0	0					324.166	35200
NCKUH271	NCK	3	0	42045	1992	2015	1	1	23	23.0609	23.0609	2	0	0	1	0	0	0		435	299000		435	299000
NTUH743	NTU	1	0		1980	2015	1	1	35	34.6776	34.6776	4	1	0	1	0	0	0					368.859	2730
NCKUH272	NCK	3	0	41646	1992	2015	1	1	23	22.6776	22.6776	2	0	0	1	1	0	1		658	86900		363	74200
NCKUH273	NCK	3	0	41688	1975	2015	1	1	40	39.6359	39.6359	5	0	0	1		0	0		547	113000		347	102000
NCKUH274	NCK	3	0	42038	1965	2015	1	1	50	50.1656	50.1656	8	1	0	1	1	0	0		356	3710		356	3710
NTUH744	NTU	1	0		1980	2015	0	0	35	34.5051	34.5051	4	0	1	0	0	0	0					558.875	1500
NTUH745	NTU	1	0		1981	2015	1	1	34	33.6893	33.6893	4	0	0	1	1	0	0					465.863	35300
TYGH695	TYG	1	0	42046	1978	2015	1	1	36.4849	36.46	36.46	5	0	0			0						292	223875
TYGH696	TYG	1	0	42066	1979	2015	1	1	35.2466	35.2225	35.2225	5	1	0			0						442	78649
TYGH697	TYG	1	0	42066	1983	2015	1	1	31.4027	31.3812	31.3812	4	1	0			0						600	6530
CYCH70	CYC	3	0	41914	1989	2015	1	1	26	26.0835	26.0835	3	0	0	0	0	0	0		435	11900		451	23500
NTUH746	NTU	1	0		1988	2015	0	0	27	27.1677	27.1677	3	0	0	0	0	0	0					264.38	161000
NTUH747	NTU	1	0		1994	2015	1	1	21	20.6133	20.6133	2	0	0	1		0	1					393.815	20900
NTUH748	NTU	1	0		1982	2015	1	1	33	32.7201	32.7201	4	0	0			0	1					576.946	23900
TYGH698	TYG	1	0	42033	1976	2015	1	1	38.5726	38.5462	38.5462	5	0	0			0						429	22169
NCKUH275	NCK	3	0	42017	1992	2015	1	1	23	22.2998	22.2998	2	0	0	0	0	0	0		518	101000		518	101000
NTUH749	NTU	1	0		1974	2015	1	1	41	41.1006	41.1006	6	1	0	0	0	0	0					376.151	4120
NTUH750	NTU	1	0		1990	2015	1	1	25	24.4736	24.4736	2	0	0	0	0	1	1					263.399	182000
NTUH752	NTU	1	0		1990	2015	1	1	25	24.2957	24.2957	2	0	0	1	0	0	1					204.309	220000
NTUH754	NTU	1	0		1989	2015	1	1	26	25.2758	25.2758	3	1	0	1	0	0	0					406.991	680
CCH218	CCH	2	0	42061	1968	2015	1	0	46.4274	46.3956	46.3956	7	1	0	1	1	1	0		49	237187		49	237187
FEMH151	FEM	1	0	32995	1990	2015	1	1	24.8528	24.8515	24.8515	2	0	0	0		0	0					205.321	281000
NTUH755	NTU	1	0		1989	2015	1	1	26	25.5195	25.5195	3	0	0	0	0	0	0					194.024	10200
NTUH756	NTU	1	0		1985	2015	1	1	30	29.1992	29.1992	3	0	0	1	0	0	0					15.84	36400
TYGH699	TYG	1	0	42055	1976	2015	1	2	38.4658	38.4394	38.4394	5	0	0			1						582	24865
NTUH757	NTU	1	0		1987	2015	1	1	28	27.8823	27.8823	3	0	0	1	1	0	0					685.083	124000
CM44	CM	3	0	2013/2/4	1975	2015	1	1	40	39.7755	39.7755	5	0	1	0	0	0	1		601	49107		481	123292
NTUH758	NTU	1	0		1986	2015	1	1	29	28.3477	28.3477	3	0	0	1	0	0	0					293.353	25200
FEMH68	FEM	1	0	32541	1989	2015	1	1	26.1111	26.1027	26.1027	3	0	0	0	0	0	0					10	933000
NTUH759	NTU	1	0		1987	2015	1	1	28	27.2772	27.2772	3	1	0	1	0	0	1					594.449	14700
NTUH760	NTU	1	0		1972	2015	1	1	43	42.2533	42.2533	6	0	0	0	0	0	0					453.622	14800
NTUH761	NTU	1	0		1989	2015	1	1	26	25.796	25.796	3	0	0	0	0	0	0					369.205	30500
NTUH762	NTU	1	0		1993	2015	1	1	22	21.5332	21.5332	2	0	0	0	0	0	0					262.683	1390000
TYGH702	TYG	1	0	41991	1977	2015	1	1	37.9151	37.8891	37.8891	5	1	0			0						549	15117
TYGH704	TYG	1	0	42061	1993	2015	1	3	21.4493	21.4346	21.4346	2	1	0			0						540	162049
NCKUH276	NCK	3	0	42066	1985	2015	1	1	30	29.5469	29.5469	3	0	0	1		0	0		135	146000		135	146000
NTUH763	NTU	1	0		1992	2015	1	1	23	23.1595	23.1595	2	0	0	1	0	0	0					401.238	92000
TYGH705	TYG	1	0	42067	1978	2015	1	2	37.1726	37.1472	37.1472	5	1	0			1						93	213153
TYGH706	TYG	1	0	42048	1976	2015	1	1	38.8822	38.8556	38.8556	5	0	0			0						483	31020
NTUH764	NTU	1	0		1981	2015	1	1	34	33.6783	33.6783	4	1	0	1	0	0	0					475.494	7680
CM118	CM	3	0	2014/12/21	1975	2015	1	1	40	39.822	39.822	5	0	0	1	0	0	0		305	55532		284	87340
CM134	CM	3	0	2015/3/10	1984	2015	1	1	31	30.2971	30.2971	4	0	0	1	0	0	0		188	4232226		188	423226
TYGH707	TYG	1	0	42059	1988	2015	1	1	26.789	26.7707	26.7707	3	0	0			0						226	15116
TYGH708	TYG	1	0	42073	1993	2015	1	1	21.5671	21.5524	21.5524	2	0	0			0						881	112986
NCKUH277	NCK	3	0	38114	1966	2015	1	2	49	49.1225	49.1225	7	1	0	0	1	1	0		471	7650		267	63400
NTUH765	NTU	1	0		1987	2015	1	1	28	27.7235	27.7235	3	0	0	0	0	0	0					638.724	44000
TYGH709	TYG	1	0	42048	1970	2015	1	1	44.7425	44.7118	44.7118	6	0	0			0						696	33749
TYGH710	TYG	1	0	42076	1985	2015	1	1	29.4082	29.3881	29.3881	3	1	1			0						100	305689
FEMH47	FEM	1	0	30198	1982	2015	1	1	32.5417	32.5366	32.5366	4	0	1	0	1	0	0					358.238	17600
NCKUH278	NCK	3	0	42059	1987	2015	1	0	28	27.5236	27.5236	3	0	0	1	0	0	0		239	58000		239	58000
NTUH766	NTU	1	0		1988	2015	1	1	27	26.5079	26.5079	3	0	0	1	0	0	0					350.079	13500
TCVGH46	TCV	2	0	2015/03/09	1971	2015	1	1	43.3918	43.3621	43.3621	6	0	1	0	1	0	1		27	409000		27	419000
CCH219	CCH	2	0	39264	1982	2015	1	2	32.2603	32.2382	32.2382	4	0	0	1	0	1	1		587	9280		166	89700
CCH220	CCH	2	0	38899	1974	2015	1	2	40.3918	40.3641	40.3641	6	1	0	1	1	1	1		373	400		287	2481
CCH221	CCH	2	0	38899	1964	2015	1	2	51.126	51.091	51.091	8	1	0	1	1	1	1		405	39000		235	11601
CCH222	CCH	2	0	38751	1982	2015	1	2	33.2164	33.1937	33.1937	4	0	0	1	1	1	1		481	135000		292	45261
CM135	CM	3	0	2015/3/13	1993	2015	1	1	22	21.8836	21.8836	2	0	0	0	0	0	1		534	239		317	114471
TYGH713	TYG	1	0	42066	1985	2015	1	1	29.674	29.6537	29.6537	3	0	0			0						34	105197
TYGH714	TYG	1	0	42076	1976	2015	1	1	38.5973	38.5708	38.5708	5	0	0			0						271	100187
NCKUH279	NCK	3	0	42080	1979	2015	1	1	36	35.373	35.373	5	0	0	0	0	0	1		65	462000		65	462000
NCKUH280	NCK	3	0	42073	1972	2015	1	1	43	43.0938	43.0938	6	0	1	0			0		24			24	1660
NCKUH281	NCK	3	0	42066	1994	2015	1	1	21	20.6954	20.6954	2	0	0	0		0	0		276	124000		276	124000
TYGH715	TYG	1	0	42006	1980	2015	1	2	34.6055	34.5818	34.5818	4	0	0			1						210.4	21680
CCH223	CCH	2	0	41593	1985	2015	1	1	29.8603	29.8398	29.8398	3	0	0	1	0	1	1		684	40275		276	27188
CCH224	CCH	2	0	42107	1989	2015	1	1	26.0055	25.9877	25.9877	3	0	0	0	0	0	0		216	108228		216	108228
FEMH137	FEM	1	0	31268	1985	2015	1	1	29.6278	29.6235	29.6235	3	0	0	1	0	0	0					2.611	950000
NCKUH282	NCK	3	0	41632	1993	2015	1	1	22	21.6071	21.6071	2	0	0	1	0	0	1		605	71000		685	54300
NTUH769	NTU	1	0		1978	2015	1	1	37	36.6543	36.6543	5	0	0	1	1	0	0					23.0356	157000
TYGH716	TYG	1	0	42083	1983	2015	1	1	31.8932	31.8713	31.8713	4	0	0			0						745	38620
TYGH717	TYG	1	0	42081	1957	2015	1	2	57.6603	57.6208	57.6208	9	0	0			1						208	87850
FEMH162	FEM	1	0	31049	1985	2015	1	1	30.2333	30.2259	30.2259	4	0	0	1	0	0	1					27.5968	4750000
FEMH173	FEM	1	0	32948	1990	2015	1	1	25.0278	25.0267	25.0267	3	0	0	0	0	0	1					225.463	82100
NCKUH283	NCK	3	0	41205	1989	2015	1	1	26	26.141	26.141	3	0	0	0	0	0	0		500	245000		355	22800
NTUH770	NTU	1	0		1995	2015	1	1	20	19.822	19.822	1	0	0	0	0	0	0					235.045	20800
NTUH771	NTU	1	0		1966	2015	1	1	49	49.128	49.128	7	0	0	1	1	0	0					679.963	34200
NCKUH284	NCK	3	0	41507	1983	2015	1	1	32	31.8248	31.8248	4	0	1	0	1	0	0		368	35900		77	87100
TYGH718	TYG	1	0	42089	1990	2015	1	1	24.6247	24.6078	24.6078	2	1	0			0						288	5831
FEMH142	FEM	1	0	27320	1974	2015	1	1	40.45	40.4463	40.4463	6	0	1	0	1	0	0					665.044	19500
FEMH46	FEM	1	0	30127	1982	2015	1	1	32.7639	32.7611	32.7611	4	0	1	0	0	0	1					262.656	161000
TCVGH45	TCV	2	0	2015/03/03	1980	2015	1	1	34.8192	34.7953	34.7953	4	0	0	0	0	0	0		113	781000		113	781000
CM106	CM	3	0	2014/7/30	1992	2015	1	1	23	22.3135	22.3135	2	0	0	0	0	0	1		339	225925		238	79895
FEMH101	FEM	1	0	31035	1984	2015	1	1	30.2833	30.2779	30.2779	4	0	0	1	0	0	1					85	335000
FEMH240	FEM	1	0	29207	1979	2015	1	1	35.2861	35.2827	35.2827	5	0	0	1	1	0	0					484.903	20600
FEMH65	FEM	1	0	32615	1989	2015	1	1	25.9556	25.9521	25.9521	3	0	1	0	1	0	1					522.642	160000
NCKUH285	NCK	3	0	42080	1993	2015	1	1	22	21.8946	21.8946	2	0	0	0	0	0	0		282	87700		282	87700
NTUH775	NTU	1	0		1987	2015	1	1	28	27.7317	27.7317	3	0	0	1	0	0	0					399.105	9670
CYCH33	CYC	3	0	41818	1969	2015	1	1	46	46.1656	46.1656	7	1	0	0	1	0						227	562
CYCH47	CYC	3	0	41818	1964	2015	1	2	51	50.7789	50.7789	8	1	0	0	1	1						115	6100
FEMH238	FEM	1	0	31738	1986	2015	1	1	28.3583	28.3559	28.3559	3	0	0	1	0	0	0					477.967	40900
NCKUH286	NCK	3	0	42080	1993	2015	1	1	22	22.1027	22.1027	2	0	0	1	0	0	1		257	77900		257	77900
TYGH719	TYG	1	0	42047	1979	2015	1	2	35.3562	35.332	35.332	5	0	0			1						337	22598
NCKUH287	NCK	3	0	42094	1973	2015	1	1	42	42.0014	42.0014	6	0	0	1	1	0	0		182	1130000		182	1130000
NTUH776	NTU	1	0		1986	2015	1	1	29	28.4134	28.4134	3	0	0	1	0	0	1					476.6	15500
FEMH104	FEM	1	0	32559	1989	2015	1	1	26.1306	26.1246	26.1246	3	0	0	0	0	0	0					61.4394	729000
FEMH117	FEM	1	0	29562	1980	2015	1	1	34.3333	34.3299	34.3299	4	0	1	0	1	1						71	25700
FEMH144	FEM	1	0	31436	1986	2015	1	1	29.2028	29.1992	29.1992	3	0	1	0	1	0	0					596.402	34800
NCKUH288	NCK	3	0	41975	1983	2015	1	1	32	31.2936	31.2936	4	0	0	0	0	0	1		266	200000		138	200000
NTUH777	NTU	1	0		1979	2015	1	1	36	35.4086	35.4086	5	0	0	0	1	0	1					452.052	33400
NTUH778	NTU	1	0		1988	2015	1	1	27	27.2088	27.2088	3	0	0	1	0	0	0					196.716	21400000
NCKUH291	NCK	3	0	42079	1989	2015	1	1	26	25.5661	25.5661	3	0	0	1	1	0	0		443	9240		443	9240
NTUH780	NTU	1	0		1983	2015	1	1	32	31.7728	31.7728	4	0	0	0	0	0	1					169.298	137000
NTUH781	NTU	1	0		1990	2015	1	1	25	24.6078	24.6078	2	0	0	1	0	0	1					637.437	10500
TYGH721	TYG	1	0	42101	1959	2015	1	1	56.0685	56.0301	56.0301	9	0	0			0						456	28711
TYGH722	TYG	1	0	42095	1986	2015	1	1	28.7479	28.7283	28.7283	3	0	0			0						65	139230
TYGH723	TYG	1	0	42095	1994	2015	1	1	21.0712	21.0568	21.0568	2	0	0			0						199	8733
TYGH724	TYG	1	0	42095	1991	2015	1	1	23.4767	23.4606	23.4606	2	0	0			0						549	4753
CCH225	CCH	2	0	39264	1961	2015	1	2	53.8904	53.8535	53.8535	8	1	0	1	1	1	0		312	8126		312	8126
FEMH237	FEM	1	0	30768	1984	2015	1	1	31.0333	31.0335	31.0335	4	0	0	1	0	0	1					153.401	367000
FEMH48	FEM	1	0	32738	1989	2015	1	1	25.6417	25.64	25.64	3	0	0	1	0	0	0					105.728	152000
FEMH69	FEM	1	0	31847	1987	2015	1	1	28.0778	28.0794	28.0794	3	0	0	0	0	0	0					50.4445	273000
NTUH782	NTU	1	0		1992	2015	1	1	23	22.8337	22.8337	2	0	0	1	1	0	1					219.067	84300
FEMH236	FEM	1	0	29427	1980	2015	1	1	34.7083	34.7077	34.7077	4	0	0	0	1	0	1					205.918	77800
NCKUH292	NCK	3	0	40462	1985	2015	1	1	30	30.1355	30.1355	4	0	0	1		0	0		158	84500		158	84500
NCKUH293	NCK	3	0	41282	1992	2015	1	1	23	22.8994	22.8994	2	0	0	0		0	1		351	60300		383	53700
NTUH783	NTU	1	0		1969	2015	1	1	46	46.1246	46.1246	7	1	0	1	1	0						464.508	37700
NTUH784	NTU	1	0		1980	2015	1	1	35	34.809	34.809	4	0	0	1	0	0	0					238.896	37000
TSGH85	TSG	1	0	2015/2/25	1966	2015	1	1	49	48.7474	48.7474	7	0	1	0	1	0	1		36	1540000		46	4310000
TYGH725	TYG	1	0	42026	1976	2015	1	2	38.5096	38.4832	38.4832	5	0	0			1						459	2167
FEMH112	FEM	1	0	32290	1988	2015	1	1	26.8806	26.8802	26.8802	3	0	0	0	0	0	1					309.811	34500
FEMH192	FEM	1	0	31987	1987	2015	1	1	27.7083	27.7098	27.7098	3	0	0	0	0	0	0					22.0248	139000
NTUH785	NTU	1	0		1988	2015	1	1	27	26.4038	26.4038	3	0	0	0	0	0	0					296.694	71300
NTUH786	NTU	1	0		1992	2015	1	1	23	22.8775	22.8775	2	0	0	0	0	0	0					514.483	70500
NTUH787	NTU	1	0		1987	2015	1	1	28	27.8576	27.8576	3	0	0	1		0	0					387.013	116000
NTUH788	NTU	1	0		1990	2015	1	1	25	25.1718	25.1718	3	0	0	0		0	1					183.648	511000
NTUH790	NTU	1	0		1992	2015	1	1	23	23.0062	23.0062	2	0	0	1	0	0	1					435.795	512000
NCKUH294	NCK	3	0	39617	1957	2015	1	2	58	57.6235	57.6235	9	1	0	1		1	0		338			213	35500
NTUH792	NTU	1	0		1982	2015	1	1	33	32.5229	32.5229	4	1	1	0		0	1					234.433	884000
TYGH726	TYG	1	0	42108	1990	2015	1	1	24.3425	24.3258	24.3258	2	0	0			0						416	22577
CM123	CM	3	0	2015/4/3	1982	2015	0	0	33	33.024	33.024	4	0	0	0	0	0	0						126235
FEMH131	FEM	1	0	34647	1994	2015	1	1	20.4361	20.4326	20.4326	2	0	0	1	0	0	0					335.625	36100
FEMH234	FEM	1	0	32420	1988	2015	1	1	26.5333	26.5298	26.5298	3	0	0	1	0	0	1					302.528	59000
FEMH235	FEM	1	0	32293	1988	2015	1	1	26.8778	26.8775	26.8775	3	0	0	0	0	0	0					384.239	59200
NTUH793	NTU	1	0		1982	2015	1	1	33	32.6352	32.6352	4	1	1	0	1	0	0					61.965	666000
NTUH794	NTU	1	0		1973	2015	1	1	42	42.2396	42.2396	6	1	0	0		0	0					675.465	59200
TYGH728	TYG	1	0	42096	1977	2015	1	1	37.5096	37.4839	37.4839	5	0	0			0						800	25422
TYGH729	TYG	1	0	42103	1965	2015	1	2	49.7205	49.6865	49.6865	7	0	0			1						252	20816
CCH226	CCH	2	0	38534	1981	2015	1	2	33.7123	33.6893	33.6893	4	0	0	1	1	1	0		248	295		263	364
NTUH795	NTU	1	0		1988	2015	1	1	27	26.7543	26.7543	3	0	0	1	0	1	0					484.315	188000
TCVGH47	TCV	2	0	38047	1986	2015	1	1	28.5616	28.5421	28.5421	3	0	0	1	0	0	0					154	35100
TYGH730	TYG	1	0	42090	1979	2015	1	1	36.1534	36.1287	36.1287	5	1	0			0						127	130949
TYGH731	TYG	1	0	42072	1979	2015	0	2	35.5151	35.4908	35.4908	5	0	0			1						160	9283
TYGH732	TYG	1	0	42069	1977	2015	1	2	38.0959	38.0698	38.0698	5	0	0			1						321	3198
NTUH796	NTU	1	0		1984	2015	1	1	31	31.1923	31.1923	4	0	0	0	0	0	0					506.124	39400
NTUH797	NTU	1	0		1973	2015	1	1	42	42.1109	42.1109	6	1	1	0	1	0	0					110	49384
NCKUH295	NCK	3	0	42087	1995	2015	1	1	20	19.6085	19.6085	1	0	0	1	0	0	0		23	3280000		23	3280000
[truncated: 861 more rows]
